# Supplementary material for: Coronavirus replicase epitopes induce cross-reactive CD8 T cell responses in SARS-CoV-2-naive people with HIV-1
Source: iScience. 2025 Feb 3;28(3):111949. doi: 10.1016/j.isci.2025.111949 (PMC11872457; doi:10.1016/j.isci.2025.111949)
Supplement: Table S4. Characteristics of individuals included in stimulation experiments, related to STAR methods — Excel file containing additional data too large to fit in a PDF. [file mmc2.xlsx]

## Sheet: Tabelle1
	Table S4: Characteristics of individuals included in stimulation experiments. Related to STAR methods.
							Before stimulation		After stimulation
	ID	HIV	Sex	Date	Age	Reaction	COVID	Severity	COVID	Severity	Viral load	CD4/µl	CD8/µl	CD4/CD8	Therapy
	554	1	M	2021-06-08	51	1	0	/	0	/	20	464	667	0.70	ATV, COB, FTC/TAF
	468	1	M	2021-06-08	35	1	0	/	0	/	20	1087	759	1.43	FTC/TAF/BIC
	355	1	M	2021-06-08	36	1	0	/	1	2	<20	620	800	0.78	FTC/TAF/BIC
	185	1	M	2021-06-08	38	1	0	/	0	/	<20	813	737	1.10	FTC, DTG
				2023-07-18	40						<20	748	605	1.20	DTG, FTC
	291	1	M	2021-06-08	31	1	0	/	1	3	20	468	2339	0.20	FTC/TAF/BIC
				2023-05-23	33		1	3	0	/	<20	510	2007	0.30	FTC/TAF/BIC
	60	1	M	2021-06-08	39	1	1	2	0	/	<20	274	470	0.58	FTC/TAF/BIC
	555	1	M	2021-06-08	54	0	0	/	0	/	30	738	1107	0.67	FTC/TAF/BIC
	294	1	M	2021-06-08	51	0	0	/	1	2	<20	796	537	1.48	FTC/TAF, EFV
	241	1	M	2021-06-08	53	0	0	/	1	1	20	670	950	0.71	DRV, RTV, ETV, FTC/TAF, RAL
				2022-10-25	55	1	1	1	0	/	30	682	889	0.77	DRV, RTV, ETV, FTC/TAF, RAL
	443	1	F	2021-06-08	66	1	0	/	1	2	20	906	325	2.79	RAL, FTC/TAF
	288	1	M	2021-06-08	56	1	0	/	0	/	<20	721	760	0.95	FTC/TAF/COB/EVG
	469	1	M	2021-06-08	72	1	0	/	1	2	20	910	550	1.65	ATV, ABC/3TC
	197	1	F	2021-06-08	36	1	0	/	1	1	20	649	835	0.78	FTC/TAF/COB/EVG
	175	1	F	2021-06-08	51	1	0	/	1	1	<20	856	564	1.52	FTC/TAF/BIC
	445	1	M	2021-06-09	43	1	0	/	1	1	<20	603	459	1.31	FTC/TAF, EFV
				2021-09-22	44						<20	675	506	1.33	FTC/TAF, EFV
				2022-05-25	44		1	1	0	/	<20	493	392	1.26	FTC/TAF, EFV
				2023-06-28	45						<20	783	574	1.40	FTC/TDF, EFV
	290	1	F	2021-06-09	48	0	0	/	0	/	<20	213	682	0.31	DRV, RTV, DTG, ETV
	463	1	M	2021-06-09	54	1	0	/	0	/	<20	372	546	0.68	FTC, TDF, DTG
	474	1	M	2021-06-09	59	0	0	/	1	2	20	114	422	0.27	DRV, RTV, DTG, MVC, ABC/3TC
	556	1	F	2021-06-09	56	1	0	/	0	/	30	801	595	1.35	ABC/3TC, DTG
	333	1	F	2021-06-09	24	1	0	/	1	1	<20	562	504	1.12	FTC/TDF, DTG
	295	1	M	2021-06-09	38	1	0	/	1	1	20	746	580	1.29	FTC/TAF/COB/DRV
	118	1	M	2021-06-09	50	1	0	/	1	2	<20	1003	585	1.71	ABC/3TC/DTG
	558	1	M	2021-06-09	53	1	0	/	1	2	<20	580	869	0.67	FTC/TAF/BIC
	45	1	M	2021-06-11	68	1	0	/	1	1	<20	473	311	1.52	FTC/TAF/COB/EVG
	176	1	F	2021-06-11	47	1	1	3	1	2	<20	1009	769	1.31	FTC/TDF, DTG
	95	1	F	2021-06-11	47	0	0	/	1	3	<20	506	837	0.60	FTC/TAF/BIC
	460	1	M	2021-06-11	53	0	0	/	0	/	<20	359	594	0.60	FTC/TAF/BIC
	91	1	M	2021-06-11	48	1	1	2	0	/	20	481	549	0.88	DRV, RTV, ETV, DTG
				2023-04-20	50						20	696	928	0.80	DRV, RTV, RAL, DTG
	297	1	M	2021-06-11	59	1	0	/	1	2	<20	291	126	2.31	ABC/3TC/DTG
	155	1	M	2021-06-11	62	0	0	/	0	/	<20	590	575	1.03	RAL, DRV, RTV, DTG
				2023-06-12	64						<20	696	765	0.90	RAL, DRV, RTC, FTC/TDF
	461	1	F	2021-06-11	44	0	0	/	1	1	<20	564	1069	0.53	FTC/TAF/BIC
	301	1	M	2021-06-11	35	1	0	/	1	3	<20	702	612	1.15	ABC/3TC/DTG
	62	1	M	2021-06-14	60	1	1	1	0	/	<20	575	287	2.00	FTC/TAF/BIC
	105	1	M	2021-06-11	49	1	0	/	1	3	20	776	353	2.20	FTC/TAF/BIC
	410	1	M	2021-06-11	51	0	0	/	0	/	20	493	1089	0.45	FTC/TAF/COB/DRV
				2022-10-21	53						<20	738	1381	0.53	FTC/TAF/COB/DRV
	202	1	M	2021-06-11	48	1	0	/	1	2	<20	1099	538	2.04	ABC/3TC/DTG
	196	1	M	2021-06-14	47	0	0	/	0	/	20	540	683	0.79	FTC/TAF/COB/DRV, DTG
	287	1	M	2021-06-14	41	0	0	/	1	3	<20	560	609	0.92	ABC/3TC/DTG
	121	1	M	2021-06-14	39	1	0	/	1	1	<20	768	506	1.52	FTC/TAF/COB/DRV
	435	1	M	2021-06-14	36	1	0	/	0	/	<20	868	1000	0.87	3TC/DTG
	354	1	M	2021-06-14	62	1	0	/	1	1	<20	697	405	1.72	FTC/TAF/COB/DRV
				2023-06-19	64		1	1	0	/	<20	892	495	1.80	FTC/TAF/COB/DRV
	240	1	M	2021-06-14	54	0	0	/	0	/	<20	905	861	1.05	ABC/3TC, EFV
	171	1	F	2021-06-14	23	1	0	/	1	2	<20	908	495	1.83	RAL, FTC/TDF
	128	1	M	2021-06-15	55	1	0	/	0	/	<20	439	621	0.71	FTC/TAF/BIC
	242	1	M	2021-06-15	63	1	0	/	1	2	<20	474	423	1.12	ABC/3TC, EFV
	398	1	F	2021-06-15	42	1	0	/	0	/	20	623	623	1.00	FTC/TAF/BIC
	192	1	M	2021-06-15	43	0	0	/	0	/	40	731	703	1.04	FTC/TAF/BIC
				2022-10-11	45	1					<20	757	754	1.00	FTC/TAF/BIC
	52	1	M	2021-06-15	37	0	0	/	1	2	20	684	517	1.32	FTC/TAF/BIC
	341	1	M	2021-06-22	49	1	0	/	1	2	<20	295	427	0.69	FTC/TAF/COB/DRV
	86	1	M	2021-06-22	46	0	0	/	1	2	<20	768	1104	0.70	ABC/3TC/DTG
	47	1	M	2021-06-22	18	1	0	/	1	2	<20	480	767	0.63	FTC/TAF/COB/DRV
	317	1	F	2021-06-22	46	0	0	/	1	3	20	505	475	1.06	FTC/TAF/BIC
	484	1	M	2021-06-22	56	0	0	/	0	/	20	1197	1090	1.10	ABC/3TC/DTG
				2023-04-28	57	1					<20	1530	1530	1.00	ABC/3TC/DTG
	207	1	M	2021-06-22	50	1	0	/	0	/	20	742	804	0.92	FTC/TAF/COB/DRV, DTG
				2023-04-18	123						20	781	982	0.80	FTC/TAF/COB/DRV, DTG
	78	1	M	2021-06-22	54	1	0	/	1	1	<20	1193	966	1.23	ABC/3TC/DTG
	43	1	M	2021-06-22	46	0	0	/	0	/	<20	1076	516	2.09	ABC/3TC, EFV
				2023-05-23	48						20	1149	586	2.00	ABC/3TC/DTG, DTG
	316	1	M	2021-06-22	67	1	0	/	0	/	20	1140	1810	0.63	FTC/TAF/BIC
	140	1	M	2021-06-22	57	0	1	3	0	/	20	1004	558	1.80	FTC/TAF/BIC
		1	M	2023-06-15	59						<20	922	643	1.40	DOR/3TC/TDF
	122	1	M	2021-06-24	57	0	0	/	1	3	20	753	711	1.06	EFV, ABC/3TC
	108	1	M	2021-06-24	50	1	0	/	0	/	20	632	649	0.97	FTC/TAF/BIC
	611	1	M	2021-06-29	51	0	0	/	0	/	1000	123	616	0.20	DTG, FTC/TDF
	619	1	M	2021-06-29	49	0	0	/	0	/	20	208	987	0.21	FTC/TAF/BIC
	282	1	M	2021-06-29	83	0	0	/	1	1	140	643	643	1.00	DRV, RTV, ABC, FTC, DTG
	53	1	M	2021-06-30	45	0	1	2	0	/	20	57	413	0.14	DTG, ABC, 3TC
	113	1	M	2021-07-08	64	1	1	1	0	/	20	507	1096	0.46	FTC/TAF/BIC
	99	1	F	2021-07-08	38	1	0	/	1	3	<20	510	417	1.22	FTC/TAF/COV/DRV
	564	1	F	2021-07-09	25	1	1	3	0	/	<20	210	360	0.58	FTC/TDF, DTG
	499	1	F	2021-07-13	59	1	0	/	0	/	<20	699	379	1.84	FTC/TAF/COB/DRV
				2021-11-03	59				1	2	<20	531	260	2.04	FTC/TAF/COB/DRV
	485	1	M	2021-07-15	51	0	0	/	1	2	<20	740	648	1.14	ATV, COB, ETV, RAL
	49	1	F	2021-07-15	69	0	0	/	1	2	<20	736	205	3.59	FTC/TAF/BIC
	56	1	F	2021-07-19	60	1	0	/	1	1	<20	504	489	1.03	FTC/TAF/COB/EVG
	546	1	F	2021-07-23	61	1	1	1	0	/	<20	434	681	0.64	FTC/TDF, DTG
	524	1	M	2021-07-23	54	1	0	/	1	3	20	771	621	1.24	FTC/TAF/BIC
	451	1	F	2021-07-23	39	0	1	3	1	2	26000	114	943	0.12	FTC/TAF/COB/DRV, DTG
	217	1	M	2021-07-26	60	0	0	/	1	3	30	486	1662	0.29	ABC/3TC/DTG
				2023-05-23	62		1	3	0	/	60	450	1286	0.40	ABC/3TC/DTG
	476	1	M	2021-07-27	53	1	0	/	0	/	20	1432	1233	1.16	ABC/3TC/DTG
	429	1	F	2021-07-27	35	0	0	/	1	2	<20	862	451	1.91	EFV/FTC/TAF
	220	1	M	2021-07-28	54	1	0	/	0	/	20	434	785	0.55	FTC/TAF/BIC
				2022-02-02	54				1	2	20	434	631	0.69	3TC/DTG
	98	1	M	2021-07-28	55	1	0	/	1	2	<20	555	685	0.81	ABC/3TC/DTG
	213	1	M	2021-07-29	42	1	0	/	1	3	<20	900	750	1.20	ABC/3TC/DTG
	227	1	M	2021-07-29	76	1	0	/	0	/	<20	729	1429	0.51	DRV, RTV, RAL, ETV, FTC
	94	1	M	2021-07-29	33	1	0	/	1	2	<20	190	459	0.41	FTC/TAF/BIC
	521	1	M	2021-07-29	81	1	0	/	0	/	30	505	695	0.73	FTC/TAF/COB/DRV
				2023-04-25	83						<20	384	497	0.80	FTC/TAF/COB/DRV, DTG
	135	1	M	2021-07-29	58	1	0	/	0	/	<20	795	865	0.92	FTC/TAF/BIC
	221	1	M	2021-07-30	57	1	1	2	1	1	<20	902	451	2.00	FTC/TAF/BIC
	380	1	M	2021-07-30	41	1	0	/	0	/	20	610	1293	0.47	FTC/TAF/COB/DRV
	470	1	F	2021-08-03	42	1	1	3	0	/	<20	239	445	0.54	FTC/TAF/BIC
	232	1	F	2021-08-03	63	1	0	/	0	/	<20	618	545	1.13	ABC/3TC/DTG
	178	1	M	2021-08-03	45	1	1	3	0	/	20	462	616	0.75	ABC/3TC/DTG
				2023-06-19	47						20	555	694	0.80	ABC/3TC/DTG
	42	1	M	2021-08-03	25	0	0	/	0	/	280	1182	901	1.31	LPV, RPV/DTG
	365	1	M	2021-08-05	54	1	0	/	0	/	<20	687	720	0.95	ABC/3TC/DTG
	148	1	M	2021-08-05	62	1	1	3	1	1	<20	407	770	0.53	FTC/TAF/COB/EVG
	101	1	F	2021-08-05	59	1	0	/	1	2	<20	367	278	1.32	FTC/TAF, RAL
	508	1	M	2021-08-06	38	0	0	/	1	3	20	776	713	1.09	FTC/TAF/BIC
	258	1	M	2021-08-06	44	1	1	1	1	2	<20	545	1034	0.53	FTC, TDF, DTG
				2023-04-28	46			2	0	/	<20	529	854	0.60	FTC/TDF, DTG
	259	1	M	2021-08-06	29	1	1	1	1	1	<20	262	694	0.38	FTC, TDF, DTG
	431	1	F	2021-08-10	53	1	0	/	1	1	20	542	423	1.28	FTC/TAF/BIC
	120	1	M	2021-08-10	46	1	1	2	0	/	20	445	584	0.76	FTC/TAF/BIC
				2022-10-18	47						30	645	873	0.74	DOR/TDF/3TC
				2023-06-13	48						<20	695	933	0.70	DOR/3TC/TDF
	208	1	F	2021-08-10	38	1	0	/	0		20	827	503	1.64	FTC/TAF/BIC
	233	1	M	2021-08-10	58	1	0	/	1	3	20	579	414	1.40	FTC/TAF/BIC
	396	1	M	2021-08-10	60	1	0	/	1	3	20	234	1276	0.18	FTC/TAF/BIC
	129	1	M	2021-08-11	32	1	0	/	0	/	<20	1373	894	1.54	FTC/TAF/BIC
				2023-04-27	34						<20	1477	940	1.60	FTC/TAF/BIC
	168	1	F	2021-09-06	42	1	0	/	1	1	<20	811	1081	0.75	FTC/TAF/BIC
	458	1	F	2021-09-06	62	0	0	/	1	2	<20	261	340	0.77	3TC/DTG, DTF
	493	1	F	2021-09-09	45	1	0	/	1	2	<20	429	529	0.81	EFV/FTC/TDF
	381	1	M	2021-09-10	59	0	0	/	1	2	<20	459	368	1.25	FTC/TAF/COB/DRV
	372	1	F	2021-09-10	68	1	0	/	1	1	<20	240	1087	0.22	FTC/TAF/BIC
	586	1	M	2021-09-21	41	1	1	3	0	/	<20	474	1219	0.39	FTC/TAF/BIC
	229	1	F	2021-09-21	40	0	1	3	1	2	20	710	379	1.87	FTC/RPV/TDF
	298	1	F	2021-09-22	62	0	0	/	1	2	20	701	298	2.35	RAL, FTC/TDF
	625	1	F	2021-09-22	47	1	1	2	0	/	20	964	876	1.10	3TC, TAF, ETV, RAL
	459	1	M	2021-09-24	72	1	0	/	1	2	20	495	568	0.87	FTC/TDF, DTG
	477	1	M	2021-09-24	34	0	0	/	1	2	20	705	746	0.95	ABC/3TC/DTG
	626	1	M	2021-09-27	26	0	0	/	1	3	<20	832	488	1.70	3TC/DTG
	324	1	M	2021-09-28	26	1	0	/	1	2	20	592	564	1.05	FTC/TAF/COB/DRV
	393	1	M	2021-09-30	32	1	0	/	1	2	20	314	295	1.06	FTC/TAF/BIC
	189	1	M	2021-10-05	66	1	0	/	1	2	<20	407	1202	0.34	FTC/TAF/BIC
	67	1	M	2021-10-08	24	1	0	/	1	2	20	429	267	1.61	FTC/TDF, DTG
	423	1	M	2021-10-19	39	1	0	/	1	2	<20	764	1364	0.56	ABC/3TC/DTG
				2022-08-09	40						30	511	881	0.58	ABC/3TC/DTG
	462	1	M	2021-10-21	30	1	0	/	1	2	20	367	748	0.49	FTC/TAF/BIC
	388	1	M	2021-10-21	66	0	0	/	0	/	<20	525	490	1.07	NVP, RAL, 3TC
	413	1	F	2021-10-26	54	1	1	3	0	/	20	874	921	0.95	EFV/FTC/TAF
	154	1	M	2021-10-26	54	1	0	/	1	3	50	368	659	0.56	FTC/TAF/BIC
	406	1	F	2021-10-26	63	1	1	3	0	/	20	1029	307	3.35	FTC/TAF/BIC
	570	1	F	2021-10-28	43	1	1	N/A	0	/	20	333	983	0.34	ABC/3TC/DTG
	205	1	F	2021-10-28	36	1	0	/	0	/	20	407	565	0.72	FTC/TDF, RAL
	368	1	F	2021-11-02	46	0	0	/	1	1	20	699	567	1.23	ABC/3TC/DTG
	180	1	M	2021-11-12	48	1	0	/	1	2	20	969	595	1.63	FTC/TAF/BIC
	618	1	M	2021-11-12	45	1	0	/	0	/	20	235	551	0.43	FTC/TAF/BIC
	591	1	F	2021-11-12	44	1	0	/	0	/	<20	985	552	1.78	FTC/TAF/BIC
	384	1	F	2021-11-19	64	1	0	/	0	/	20	1000	758	1.32	FTC, RAL, ATV
	237	1	M	2021-11-18	48	1	0	/	1	2	<20	355	379	0.94	ABC/3TC/DTG
	190	1	M	2021-11-19	44	0	0	/	0	/	20	181	806	0.22	ABC/3TC/DTG
	553	1	M	2021-11-22	64	0	0	/	1	1	170	408	621	0.66	3TC/DTG, TDF
	543	1	M	2021-11-24	40	0	0	/	0	/	<20	810	723	1.12	FTC/TAF/BIC
	293	1	F	2022-01-10	61	0	0	/	0	/	<20	902	387	2.33	ATV, RTV, FTC/TDF
	51	1	M	2022-01-11	57	0	1	2	1	2	20	293	837	0.35	FTC/TAF/COB/EVG
	157	1	M	2022-01-17	64	1	0	/	1	1	<20	717	650	1.10	DRV/FTC/TDF
	359	1	F	2022-01-17	53	1	0	/	1	1	<20	1008	848	1.19	FTC/TAF/COB/EVG
	69	1	M	2022-01-17	54	0	0	/	1	2	<20	950	993	0.96	FTC/TAF/BIC
				2023-06-05	56		1	2	0	/	<20	1106	894	1.20	FTC/TAF/BIC
	532	1	M	2022-05-24	30	0	1	3	0	/	20	907	556	1.63	FTC/TDF/RPV
	536	1	F	2022-05-24	44	1	1	1	0	/	70	232	787	0.29	FTC/TAF, ATV, RTV, DTG
	369	1	F	2022-05-25	64	1	1	2	0	/	<20	427	585	0.73	FTC/TAF/BIC
	225	1	M	2022-05-30	45	0	1	1	0	/	<20	893	690	1.29	FTC/TAF/BIC
	48	1	M	2022-05-30	79	1	0	/	1	2	<20	282	230	1.23	FTC/TAF/BIC
	352	1	M	2022-06-01	86	1	0	/	1	2	30	635	215	2.95	FTC/TAF/BIC
	164	1	F	2022-06-01	58	0	0	/	0	/	30	607	586	1.04	FTC/TDF/RPV
	329	1	M	2022-06-02	37	0	0	/	1	3	<20	759	781	0.97	ABC/3TC/DTG
	130	1	M	2022-06-02	37	0	0	/	1	3	20	879	440	2.00	FTC/TAF/BIC
	136	1	M	2022-06-02	42	1	0	/	0	/	<20	1158	509	2.28	FTC/TAF/BIC
				2023-06-06	43						<20	1224	651	1.90	FTC/TAF/BIC
	414	1	M	2022-06-20	75	0	1	2	0	/	<20	759	285	2.66	FTC/TAF/BIC
	210	1	M	2022-07-08	50	1	1	2	0	/	<20	384	421	0.91	ABC/3TC/DTG
	160	1	M	2022-08-04	53	1	0	/	0	/	<20	447	491	0.91	FTC/TAF/BIC
	364	1	F	2022-08-04	67	0	0	/	0	/	<20	490	785	0.62	DRV, COB, DTG, 3TC
	635	1	M	2022-08-08	51	1	1	3	0	/	<20	438	233	1.88	ABC/3TC, EFV
	97	1	M	2022-08-08	65	0	0	/	1	2	<20	361	446	0.81	FTC/TAF/BIC
	149	1	F	2022-08-09	35	1	1	3	0	/	<20	1474	790	1.87	FTC/TAF/COB/EVG
	415	1	M	2022-08-11	42	1	0	/	0	/	<20	480	315	1.52	FTC/TDF/RPV
	93	1	M	2022-08-11	37	1	0	/	1	2	20	1024	624	1.64	FTC/TAF/BIC
				2023-06-23	38		1	2	0	/	20	715	792	0.90	FTC/TAF/BIC
	228	1	M	2022-08-11	53	1	1	1, 2	0	/	<20	220	431	0.51	ABC/3TC/DTG
	360	1	M	2022-08-11	53	1	0	/	1	1	20	725	212	3.42	ABC/3TC/DTG
	636	1	M	2022-08-12	52	1	1	1	0	/	20	329	508	0.65	FTC/TAF/COB/DRV
	557	1	M	2022-09-14	39	0	1	3	0	/	<20	825	765	1.08	FTC/TAF/BIC
	71	1	M	2022-09-19	50	0	1	3	0	/	<20	1372	1293	1.06	3TC/DTG
	278	1	M	2022-09-20	53	0	0	/	1	3	<20	974	858	1.14	FTC/TDF/RPV
	339	1	M	2022-09-20	60	0	0	/	0	/	20	199	1505	0.13	3TC/DTG
				2023-04-24	61						<20	216	1277	0.20	FTC/TAF/BIC
	418	1	M	2022-09-26	52	0	0	/	0	/	<20	466	885	0.53	ABC/3TC, NVP
				2023-05-08	53						<20	542	1012	0.50	ABC/3TC, NVP
	244	1	M	2022-09-29	26	1	1	2	0	/	20	655	442	1.48	FTC/TAF/BIC
	576	1	F	2022-10-06	39	1	1	1	0	/	<20	1851	925	2.00	FTC/TDF, DTG
	637	1	M	2022-10-05	53	1	1	2	0	/	760	165	850	0.19	DRV, RTV, FTC/TDF
	133	1	M	2022-10-17	62	0	1	1	0	/	<20	634	463	1.37	RAL, ETV, DRV, RTV
	306	1	F	2022-10-18	40	0	0	/	0	/	<20	527	348	1.51	FTC/TAF/COB/DRV
	440	1	M	2022-10-19	55	1	1	1	0	/	<20	2200	1607	1.37	FTC/TAF/COB/DRV
	465	1	M	2022-10-21	49	0	1	1	1	2	20	780	1159	0.67	FTC/TAF/BIC
				2023-06-30	50			2	0	/	<20	700	1219	0.57	FTC/TAF/BIC
	231	1	F	2022-10-25	40	1	1	2	0	/	<20	540	343	1.57	FTC/TAF/BIC
				2023-04-24	40						<20	497	327	1.50	FTC/TAF/BIC
	346	1	M	2022-11-16	62	1	1	3	0	/	20	1163	502	2.32	EFV/FTC/TAF
	503	1	M	2022-11-23	59	0	0	/	0	/	50	472	1004	0.47	FTC/TDF, DTG
	2	0	M	2023-04-19	123	0	0	/	1	3	/	N/A	N/A	N/A	/
	482	1	M	2023-04-20	55	0	0	/	0	/	20	1120	653	1.72	FTC/RPV/TAF
	146	1	M	2023-04-20	41	0	1	3	0	/	20	817	618	1.32	FTC/TAF/COB/EVG
	277	1	M	2023-04-20	58	0	0	/	0	/	<20	784	400	1.96	FTC/TAF/BIC
	79	1	F	2023-04-24	61	0	1	3	0	/	30	903	966	0.93	FTC/TAF/BIC
	541	1	M	2023-04-24	57	0	1	2	0	/	20	883	381	2.32	FTC/TAF/COB/EVG
	88	1	M	2023-04-25	57	0	0	/	0	/	20	504	360	1.4	FTC/TAF/BIC
	448	1	M	2023-04-27	41	0	1	2	0	/	20	536	432	1.24	FTC/TAF/BIC
	523	1	M	2023-05-04	73	0	0	/	0	/	<20	573	556	1.03	DRV, RTV, RAL, ETV
	17	0	F	2023-05-08	42	1	1	2	1	2	/	N/A	N/A	N/A	/
	492	1	F	2023-05-08	43	0	1	1	0	/	<20	670	533	1.26	FTC/TAF/COB/DRV, DTG
	152	1	M	2023-05-10	58	0	1	3	0	/	<20	1109	876	1.27	ABC/3TC/DTG
	638	0	F	2023-05-11	52	1	0	/	0	/	/	N/A	N/A	N/A	/
	353	1	F	2023-05-15	57	0	0	/	0	/	20	496	481	1.03	FTC/TAF/COB/EVG
	589	1	F	2023-05-15	38	0	1	1	0	/	30	719	353	2.04	FTC/TAF/BIC
	200	1	M	2023-05-16	89	1	0	/	0	/	<20	305	610	0.50	FTC/TAF/BIC
	186	1	M	2023-05-16	59	0	1	3	0	/	20	786	564	1.39	FTC/RPV/TDF
	206	1	M	2023-05-22	52	0	1	1	0	/	<20	340	370	0.92	FTC/TAF/COB/DRV
	325	1	M	2023-05-22	19	0	1	2	1	3	<20	903	761	1.19	3TC/DTG
	257	1	F	2023-05-22	45	0	1	3	0	/	20	590	748	0.79	FTC/TAF/BIC
	111	1	M	2023-05-25	39	0	0	/	0	/	20	561	491	1.14	FTC/TAF/BIC
	82	1	M	2023-05-25	51	0	1	2	0	/	40	322	366	0.88	FTC/TAF/BIC
	96	1	F	2023-06-05	72	0	1	2	0	/	20	469	299	1.57	DRV/COB
	394	1	F	2023-06-05	68	0	1	2	0	/	<20	1429	1259	1.14	EFV/FTC/TDF
	185	1	M	2023-06-12	42	0	1	1	0	/	20	622	1493	0.42	FTC/TAF/BIC
	639	1	F	2023-06-12	31	0	0	/	0	/	<20	418	418	1.00	FTC, TDF, DTG
	608	1	M	2023-06-16	58	0	1	2	0	/	20	234	836	0.28	ABC/3TC/DTG
	322	1	M	2023-06-19	32	0	1	2, 3	0	/	50	450	1113	0.40	FTC/TAF/COB/DRV
	588	1	M	2023-06-19	33	1	1	3	0	/	20	782	596	1.31	DTG, FTC/TDF
	131	1	M	2023-06-19	46	0	0	/	0	/	20	646	541	1.19	EFV/FTC/TDF
	142	1	M	2023-06-28	68	0	0	/	0	/	20	510	493	1.03	FTC/TAF/BIC
	314	1	M	2023-06-28	64	0	0	/	0	/	20	424	499	0.85	FTC/TDF, DTG
	320	1	M	2023-07-05	55	0	1	/	0	/	<20	905	720	1.26	FTC/TDF, RAL
	127	1	M	2023-07-17	57	0	1	1	0	/	20	758	371	2.04	ABC/3TC/DTG
	Median				50						<20	618	616	1.03
	IQR				41-59						<20-<20	436-819	461-837	0.65-1.46
	Range				18-86						<20-26000	57-2200	126-2339	0.12-3.59
	0=No, 1=Yes, F: Female, M: Male. Reaction: IFN-γ response to at least one replicase pool. COVID before stimulation: SARS-CoV-2 infection prior to inclusion in the stimulation experiments. COVID after stimulation: SARS-CoV-2 infection after inclusion in the stimulation experiments. Severity: 1=asymptomatic, 2=mild, 3=moderate, 4=severe. Medians, IQR and Ranges are calculated based on the first sti…
