# Supplementary material for: Coronavirus replicase epitopes induce cross-reactive CD8 T cell responses in SARS-CoV-2-naive people with HIV-1
Source: iScience. 2025 Feb 3;28(3):111949. doi: 10.1016/j.isci.2025.111949 (PMC11872457; doi:10.1016/j.isci.2025.111949)
Supplement: Table S5. Characteristics of the 452 individuals included in the HLA analysis, related to STAR methods — Excel file containing additional data too large to fit in a PDF. [file mmc3.xlsx]

## Sheet: Tabelle1
	Table S5: Characteristics of the 452 individuals included in the HLA analysis. Related to STAR methods.
	ID	Sex	Date	Age	COVID	Vaccination	Spike Titer	NCP Titer	Viral load	CD4/µl	CD8/µl	CD4/CD8	Therapy
	43	M	2021-06-22	46	0	1	8.56	Neg.	<20	1076	516	2.1	ABC/3TC, EFV
	44	F	2020-03-17	24	0	0	0.17	N/A	<20	1104	532	2.1	FTC/TAF/BIC
			2021-02-23	25	0	0	0.10	N/A	<20	1208	532	2.3	FTC/TAF/BIC
			2021-06-08	25	0	0	0.08	N/A	20	1076	449	2.4	FTC/TAF/BIC
	45	M	2020-06-25	67	0	0	0.20	N/A	<20	434	228	1.9	FTC/TAF/COB/EVG
			2021-02-23	68	0	0	0.12	N/A	<20	477	370	1.3	FTC/TAF/COB/EVG
			2021-06-10	68	0	1	7.64	Neg.	<20	473	311	1.5	FTC/TAF/COB/EVG
	46	M	2020-03-18	55	0	0	0.13	N/A	<20	607	1113	0.8	ABC/3TC/DTG
			2021-02-10	56	0	0	0.07	N/A	<20	585	530	1.1	ABC/3TC/DTG
			2021-05-05	56	0	1	2.16	Neg.	20	789	914	0.9	ABC/3TC/DTG
	47	M	2020-03-18	17	0	0	0.17	N/A	<20	440	879	0.5	FTC/TAF/COB/DRV
			2021-02-16	18	0	0	0.25	N/A	<20	463	717	0.7	FTC/TAF/COB/DRV
			2021-06-21	18	0	0	0.09	N/A	<20	480	767	0.6	FTC/TAF/COB/DRV
	48	M	2020-07-21	77	0	0	0.06	N/A	<20	242	313	0.8	ABC/3TC/DTG
			2021-03-02	77	0	0	0.11	N/A	<20	229	288	0.8	ABC/3TC/DTG
	49	F	2020-07-21	68	0	0	0.11	N/A	<20	709	194	3.6	FTC/TAF/BIC
			2021-03-02	69	0	0	0.12	N/A	<20	735	158	4.7	FTC/TAF/BIC
	50	M	2020-03-19	52	0	0	0.15	N/A	20	734	433	1.7	ABC/3TC/DTG
			2020-11-19	52	0	0	0.06	N/A	<20	811	483	1.7	ABC/3TC/DTG
			2021-04-08	53	0	0	0.11	N/A	20	968	596	1.6	ABC/3TC/DTG
	51	M	2020-03-19	56	0	0	0.14	N/A	<20	502	1434	0.4	FTC/TAF/COB/EVG
			2021-02-01	56	0	0	0.07	N/A	<20	336	992	0.3	FTC/TAF/COB/EVG
			2021-05-10	57	1	0	4.12	N/A	<20	322	936	0.3	FTC/TAF/COB/EVG
	52	M	2020-03-19	36	0	0	Neg.	N/A	<20	569	511	1.1	FTC/TAF/BIC
			2021-03-09	36	0	0	0.09	N/A	20	717	588	1.2	BIC/FTC/TAF
	54	M	2020-03-19	64	0	0	0.14	N/A	<20	400	1021	0.4	DRV, RTV, RAL, ETR
			2020-10-27	64	0	0	0.06	N/A	<20	500	807	0.6	DRV, RTV, RAL, ETR
			2021-04-06	64	0	0	0.09	N/A	<20	489	692	0.7	DRV, RTV, RAL, ETR
	56	F	2020-03-19	57	0	0	Neg.	N/A	<20	556	519	1.1	FTC/TDF/TAF/EVG/COB
			2021-04-08	58	0	1	6.86	Neg.	<20	578	561	1.0	FTC/TAF/COB/EVG
	57	M	2020-03-20	30	0	0	Neg.	N/A	<20	399	1063	0.4	DTG/3TC
			2020-10-21	30	0	0	0.25	N/A	<20	355	894	0.4	3TC/DTG
			2021-06-18	31	0	0	0.18	N/A	20	367	872	0.4	3TC/DTG
	58	M	2020-03-20	48	0	0	Neg.	N/A	<20	747	735	1.7	FTC/TAF/BIC
			2021-02-22	48	0	0	0.06	N/A	<20	1042	813	1.3	FTC/TAF/BIC
			2021-04-23	48	0	0	0.08	N/A	<20	816	637	1.3	FTC/TAF/BIC
	60	M	2020-03-23	38	0	0	Neg.	N/A	<20	241	433	0.6	FTC/TAF/BIC
			2021-02-15	39	1	0	0.93	N/A	<20	246	410	0.6	FTC/TAF/BIC
			2021-06-07	39	1	1	7.19	N/A	<20	274	470	0.6	FTC/TAF/BIC
	61	M	2020-03-24	60	0	0	Neg.	N/A	20	1460	932	1.6	FTC/TAF, DRV/r, DTG
			2020-11-23	61	0	0	0.15	N/A	<20	1353	863	1.6	FTC/TAF, DRV, RTV, DTG
			2021-03-22	61	0	0	0.16	N/A	20	1314	956	1.4	DRV, FTC/TAF, RTV, DTG
	62	M	2020-07-13	59	1	0	2.62	N/A	<20	616	357	1.7	FTC/TAF/COB/EVG
			2021-02-22	59	1	0	3.96	N/A	<20	554	306	1.8	FTC/TAF/BIC
			2021-06-14	60	1	0	2.22	N/A	<20	575	287	2.0	FTC/TAF/BIC
	63	M	2020-03-24	37	0	0	Neg.	N/A	<20	520	1301	0.4	DRV/COB/FTC/TAF, RPV
			2021-03-09	38	0	0	0.13	N/A	<20	549	1820	0.3	FTC/TAF/COB/DRV, RPV
	64	M	2020-03-24	30	0	0	0.59	N/A	<20	1061	845	1.2	FTC/TDF, DTG
			2021-04-22	31	0	0	0.19	N/A	<20	578	381	1.5	FTC/TAF, DTG
	65	M	2020-03-25	54	0	0	Neg.	N/A	20	999	631	1.9	FTC/TDF, EFV
			2021-03-24	55	0	0	0.21	N/A	20	1236	643	1.9	ABC/3TC/DTG
	69	M	2020-03-30	53	0	0	0.21	N/A	<20	1068	1530	0.7	ABC/3TG/DTG
			2021-04-06	54	0	0	0.09	N/A	<20	1028	1175	0.9	FTC/TAF/BIC
	70	M	2020-03-30	54	0	0	Neg.	N/A	<20	797	708	1.1	FTC/TAF/COB/EVG
			2021-02-16	55	0	0	0.14	N/A	<20	977	955	1.0	FTC/TAF/COB/EVG
			2021-05-17	56	0	0	0.09	N/A	20	728	664	1.1	FTC/TAF/COB/EVG
	71	M	2020-03-30	48	0	0	0.17	N/A	<20	898	843	1.1	FTC/TAF/BIC
			2021-04-13	49	0	1	7.18	Neg.	20	1205	1244	1.0	DTG/3TC
	72	M	2020-03-31	38	0	0	Neg.	N/A	<20	795	867	0.9	FTC/TAF/COB/EVG
			2021-05-11	39	0	0	0.08	N/A	<20	526	677	0.8	FTC/TAF/COB/EVG
	73	F	2020-03-31	57	0	0	Neg.	N/A	<20	656	676	1.0	FTC/TAF/COB/DRV
			2021-03-16	58	0	0	0.13	N/A	<20	804	577	1.4	3TC/DTG, TDF
	74	M	2020-03-31	31	0	0	0.24	0.13	<20	955	1479	0.7	FTC/TAF/BIC
			2021-04-12	32	0	1	8.27	0.11	<20	928	1228	0.8	FTC/TAF/BIC
	75	M	2020-03-31	72	0	0	0.40	N/A	20	183	65	2.8	FTC/TAF/BIC
			2021-03-15	72	0	0	0.19	N/A	20	205	66	3.1	FTC/TAF/BIC
	76	M	2020-03-31	49	0	0	0.28	N/A	<20	1050	463	2.3	FTC/TAF/COB/DRV
			2020-10-08	49	0	0	0.10	N/A	<20	1150	713	1.6	FTC/TAF/BIC
			2021-05-06	50	0	0	0.10	N/A	<20	1132	597	1.9	FTC/TAF/BIC
	78	M	2020-03-31	53	0	0	Neg.	N/A	<20	1637	1294	1.3	ABC/3TC, ATV
			2021-02-22	53	0	0	0.14	N/A	<20	1516	1228	1.2	ABC/3TC/DTG
			2021-06-21	54	0	1	2.78	Neg.	<20	1193	966	1.2	ABC/3TC/DTG
	79	F	2020-04-01	58	0	0	Neg.	N/A	50	1114	836	1.3	BIC/FTC/TAF
			2021-02-25	58	0	0	0.15	N/A	40	936	1404	0.7	FTC/TAF/BIC
			2021-04-20	59	0	0	0.10	N/A	20	1109	1238	0.9	FTC/TAF/BIC
	81	M	2020-04-02	68	0	0	Neg.	N/A	<20	728	507	1.4	BIC/FTC/TAF
			2021-05-10	69	1	1	0.82	N/A	20	400	474	0.8	FTC/TAF/BIC
	82	M	2020-04-02	48	0	0	0.22	N/A	20	157	239	0.7	FTC/TAF/BIC
			2021-01-27	48	0	0	0.06	N/A	<20	186	262	0.7	FTC/TAF/BIC
			2021-04-27	48	0	1	0.34	N/A	<20	156	207	0.8	FTC/TAF/BIC
	83	M	2020-04-02	66	0	0	Neg.	N/A	<20	384	218	1.8	BIC/FTC/TAF
			2021-01-25	67	0	0	0.08	N/A	<20	403	195	2.1	FTC/TAF/BIC
			2021-04-20	67	0	1	0.13	N/A	20	510	247	2.1	FTC/TAF/BIC
	84	M	2020-04-06	40	0	0	Neg.	N/A	<20	506	402	1.3	NVP, FTC/TAF
			2021-02-01	41	0	0	0.14	N/A	<20	463	317	1.5	FTC/TAF/BIC
			2021-05-06	41	0	0	0.13	N/A	<20	540	365	1.5	FTC/TAF/BIC
	85	F	2020-04-06	49	0	0	Neg.	N/A	<20	1075	358	3.0	FTC/TDF/EFV
			2021-04-19	50	0	0	0.10	N/A	<20	952	328	2.9	3TC/DTG
	86	M	2020-04-06	45	0	0	0.19	N/A	20	844	1055	0.8	ABC/3TC/DTG
			2021-02-15	46	0	0	0.12	N/A	<20	829	1192	0.7	ABC/3TC/DTG
			2021-06-21	46	0	1	2.67	Neg.	<20	768	1104	0.7	ABC/3TC/DTG
	87	M	2020-04-06	49	0	0	0.13	N/A	<20	1036	1013	1.0	FTC/TAF/BIC
			2021-01-25	49	0	0	0.08	N/A	<20	978	894	1.1	FTC/TAF/BIC
			2021-04-08	49	0	0	0.06	N/A	<20	1212	993	1.2	FTC/TAF/BIC
	88	M	2020-07-09	54	0	0	0.03	N/A	20	323	313	1.0	FTC/TAF/BIC
			2021-01-28	55	0	0	0.14	N/A	<20	415	389	1.1	FTC/TAF/BIC
			2021-04-19	55	0	0	0.14	N/A	<20	387	401	1.0	FTC/TAF/BIC
	89	M	2020-04-06	54	0	0	0.14	N/A	<20	795	541	1.5	FTC/TDF/EFV
			2021-04-19	55	0	0	0.16	N/A	<20	780	461	1.7	FTC/TDF/EFV
	90	M	2020-04-06	40	0	0	Neg.	N/A	<20	781	1011	0.8	BIC/FTC/TAF
			2021-03-08	41	0	0	0.15	N/A	<20	965	1213	0.8	FTC/TAF/BIC
	91	M	2020-04-07	44	0	0	Neg.	N/A	20	630	1013	0.6	DRV/r, DTG, ETR
			2021-03-15	47	1	0	2.90	N/A	20	654	881	0.7	DRV, RTV, ETR, DTG
	92	M	2020-04-07	49	0	0	0.13	N/A	<20	1365	768	1.8	FTC/TDF, EFV
			2021-02-15	50	0	0	0.26	N/A	<20	1440	780	1.8	FTC/TDF/EFV
			2021-05-20	50	0	1	1.13	Neg.	20	1584	858	1.8	FTC/TDF, EFV
	93	M	2020-07-06	35	0	0	0.23	N/A	<20	977	1085	0.9	FTC/TAF/BIC
			2021-05-03	35	0	0	0.60	N/A	<20	921	1020	0.9	FTC/TAF/BIC
	94	M	2020-04-08	32	0	0	Neg.	N/A	<20	178	560	0.3	FTC/TAF/BIC
			2021-01-27	33	0	0	0.08	N/A	20	212	594	0.4	FTC/TAF/BIC
			2021-04-28	33	0	1	1.50	Neg.	<20	220	632	0.3	FTC/TAF/BIC
	95	F	2020-04-08	45	0	0	Neg.	N/A	20	496	848	0.6	BIC/FTC/TAF
			2021-03-05	47	0	0	0.14	N/A	<20	524	1011	0.5	FTC/TAF/BIC
	96	F	2020-04-08	70	0	0	Neg.	N/A	<20	667	426	1.6	DRV, COB
			2021-02-10	70	0	0	0.24	N/A	<20	429	234	1.8	DRV,COB
			2021-05-06	70	0	1	0.18	Neg.	<20	513	236	2.2	DRV, COB
	97	M	2020-04-08	63	0	0	Neg.	N/A	<20	309	452	0.7	ABC/3TC/DTG
			2021-02-18	64	0	0	0.07	N/A	<20	223	285	0.8	FTC/TAF/BIC
			2021-05-20	64	0	0	0.09	N/A	<20	307	430	0.7	FTC/TAF/BIC
	98	M	2020-04-09	54	0	0	Neg.	N/A	50	428	667	0.6	ABC/3TG/DTG
			2021-01-20	55	0	0	0.07	N/A	20	533	723	0.7	3TC/ABC/DTG
			2021-04-21	55	0	0	0.10	N/A	<20	493	592	0.8	ABC/3TC/DTG
	99	F	2020-04-09	37	0	0	Neg.	N/A	<20	484	405	1.2	DRV/COB/FTC/TAF
			2021-04-08	38	0	0	0.10	N/A	20	593	475	1.2	FTC/TAF/COB/DRV
	100	M	2020-04-14	52	0	0	Neg.	0.73	<20	714	689	1.0	FTC/TAF/BIC
			2021-05-31	51	0	1	1.98	0.21	20	694	718	1.0	FTC/TAF/BIC
	101	F	2020-04-14	58	0	0	Neg.	N/A	<20	390	250	1.6	FTC/TDF, RAL
			2021-04-27	59	0	0	0.08	N/A	<20	380	267	1.4	FTC/TDF/RAL
	102	M	2020-04-14	27	0	0	0.21	N/A	<20	571	462	1.2	FTC/TAF/BIC
			2021-04-13	28	0	1	2.57	Neg.	<20	528	464	1.1	FTC/TAF/BIC
	104	F	2020-04-20	39	0	0	Neg.	N/A	<20	487	578	0.8	DRV/r, FTC/TDF
			2021-04-12	40	0	0	0.09	N/A	80	564	709	0.8	DRV/RTV,FTC/TDF
	105	M	2020-04-20	48	0	0	0.25	N/A	50	1189	669	1.8	FTC/TAF/BIC
			2021-02-24	49	0	0	0.12	N/A	20	1000	529	1.9	FTC/TAF/BIC
			2021-06-11	49	0	1	2.17	Neg.	20	776	353	2.2	FTC/TAF/BIC
	106	F	2020-04-20	33	0	0	Neg.	N/A	<20	148	903	0.2	FTC/TAF/COB/DRV
			2021-03-08	33	0	0	0.54	N/A	<20	162	689	0.2	FTC/TAF/COB/DRV
	107	M	2020-04-20	59	0	0	Neg.	N/A	60	370	773	0.5	FTC/TAF/COB/EVG
			2021-01-25	59	0	0	0.13	N/A	20	469	816	0.6	FTC/TAF/COB/EVG
			2021-04-26	60	0	0	0.11	N/A	30	424	885	0.5	FTC, TAF, EVG, COB
	108	M	2020-04-21	49	0	0	Neg.	N/A	20	650	729	0.9	BIC/FTC/TAF
			2021-03-16	50	0	0	0.14	N/A	20	777	840	0.9	FTC/TAF/BIC
	109	F	2020-04-22	30	0	0	Neg.	N/A	<20	907	774	1.2	DRV/r, FTC/TDF
			2021-02-16	31	1	0	4.85	N/A	<20	605	490	1.2	DTG, FTC/TDF
			2021-06-01	31	1	0	0.11	N/A	<20	796	648	1.2	FTC/TDF, DTG
	110	M	2020-04-22	38	0	0	0.14	N/A	20	1912	1412	1.1	DRV, RTV, TDF/FTC
			2021-06-01	39	1	0	2.72	N/A	200000	909	1613	0.6	DRV, RTV, FTC/TDF
	111	M	2020-04-23	36	0	0	Neg.	N/A	<20	540	526	1.0	BIC/FTC/TAF
			2021-02-11	36	0	0	0.09	N/A	<20	453	398	1.1	FTC/TAF/BIC
			2021-06-10	37	0	1	5.64	Neg.	20	586	542	1.1	FTC/TAF/BIC
	112	M	2020-04-23	66	0	0	0.34	N/A	20	792	583	1.4	FTC/TAF/BIC
			2020-12-03	66	0	0	0.26	N/A	20	1024	838	1.2	FTC/TAF/BIC
			2021-04-08	66	0	0	0.30	N/A	20	756	567	1.3	FTC/TAF/BIC
	113	M	2020-08-18	62	1	0	1.20	N/A	<20	465	1004	0.5	FTC/TAF/BIC
			2020-12-02	63	1	0	1.65	N/A	<20	453	1122	0.4	FTC/TAF/BIC
			2021-03-04	63	1	1	1.28	N/A	<20	563	1028	0.5	FTC/TAF/BIC
	114	M	2020-04-28	66	0	0	0.30	N/A	<20	584	705	1.0	FTC/TAF/BIC
			2021-02-23	66	0	0	0.24	N/A	<20	604	750	0.8	FTC/TAF/BIC
			2021-06-07	67	0	1	4.78	Neg.	<20	518	596	0.9	FTC/TAF/BIC
	115	M	2020-04-28	58	0	0	0.11	N/A	<20	531	681	0.8	FTC/TAF/RPV
			2021-04-22	59	0	0	0.08	N/A	<20	480	507	0.9	FTC/TAF/RPV
	116	M	2020-04-28	55	0	0	Neg.	N/A	<20	996	1127	0.9	BIC/FTC/TAF
			2021-06-15	57	0	1	7.00	Neg.	20	873	940	0.9	3TC/DTG
	117	M	2020-04-28	63	0	0	Neg.	N/A	20	311	346	0.9	ABC/3TC/DTG
			2021-04-26	64	0	0	0.07	N/A	20	373	363	1.0	3TC/ABC/DTG
	118	M	2020-04-30	49	0	0	Neg.	N/A	<20	987	518	1.3	ABC/3TC/DTG
			2021-02-25	49	0	0	0.09	N/A	20	932	583	1.6	3TC/ABC/DTG
			2021-06-09	50	0	1	0.54	N/A	<20	1003	585	1.7	ABC/3TC/DTG
	119	M	2020-04-30	52	0	0	0.08	N/A	<20	950	1130	0.8	FTC/TAF/BIC
			2021-03-25	53	0	0	0.08	N/A	<20	1014	1201	0.8	FTC/TAF/BIC
	120	M	2020-04-30	45	0	0	Neg.	N/A	<20	516	937	0.6	FTC/TAF/COB/EVG
			2021-01-11	46	1	0	3.75	N/A	20	517	658	0.8	FTC/TAF/BIC
			2021-04-22	46	1	0	2.37	N/A	<20	538	723	0.7	FTC/TAF/BIC
	121	M	2020-04-30	38	0	0	Neg.	N/A	<20	691	549	1.3	DRV/COB/FTC/TAF
			2021-02-12	39	0	0	0.08	N/A	<20	780	571	1.4	FTC/TAF/COB/DRV
			2021-06-14	39	0	1	4.84	Neg.	<20	768	506	1.5	FTC/TAF/COB/DRV
	122	M	2020-04-30	54	0	0	Neg.	N/A	<20	765	659	1.2	ABC/3TC, EFV
			2021-06-24	55	0	1	9.42	Neg.	20	753	711	1.1	EFV, ABC/3TC
	124	F	2020-05-04	44	0	0	Neg.	N/A	<20	747	486	1.5	FTC/TAF/BIC
			2021-04-12	45	0	0	0.19	N/A	<20	676	485	1.4	FTC/TAF/BIC
	125	M	2020-05-04	54	0	0	0.70	N/A	<20	465	412	0.9	FTC/TAF, EFV
			2021-04-12	55	0	0	0.36	N/A	20	394	457	0.9	FTC/TAF, EFV
	126	M	2020-05-04	59	0	0	Neg.	N/A	<20	696	480	1.5	FTC/TAF, ATV/r, DTG
			2021-04-20	60	0	0	0.21	N/A	<20	911	551	1.7	FTC/TAF, ATV, RTV, DTG
	127	M	2020-05-04	54	0	0	0.09	N/A	<20	792	522	1.5	ABC/3TG/DTG
			2021-06-15	55	0	1	2.83	Neg.	<20	875	383	2.3	ABC/3TC/DTG
	128	M	2020-05-04	54	0	0	Neg.	N/A	<20	421	723	0.6	FTC/TAF/BIC
			2021-06-15	55	0	1	1.22	Neg.	<20	439	621	0.7	FTC/TAF/BIC
	129	M	2020-05-04	31	0	0	Neg.	N/A	<20	1166	768	1.5	FTC/TAF/BIC
			2021-02-22	31	0	0	0.14	N/A	<20	1238	936	1.3	FTC/TAF/BIC
			2021-05-17	32	0	0	0.10	N/A	<20	1301	847	1.5	FTC/TAF/BIC
	130	M	2020-05-04	35	0	0	Neg.	N/A	<20	1076	602	1.8	FTC/TAF/BIC
			2021-04-12	35	0	0	0.69	N/A	20	1142	711	1.6	FTC/TAF/BIC
	131	M	2020-05-04	43	0	0	Neg.	N/A	<20	615	476	1.3	FTC/TDF/EFV
			2021-04-26	44	0	0	0.09	N/A	20	616	555	1.1	EFV/FTC/TDF
	132	F	2020-05-05	38	0	0	0.40	N/A	<20	789	1232	0.6	FTC/TDF/EFV
			2021-05-20	39	0	0	0.23	N/A	<20	674	960	0.7	FTC/TDF/EFV
	133	M	2020-05-05	60	0	0	0.11	N/A	<20	693	550	1.3	DRV, RTV, RAL, ETR
			2021-03-02	60	1	0	3.43	N/A	<20	800	640	1.3	RAL, ETR, DRV, RTV
	134	M	2020-05-05	52	0	0	Neg.	N/A	<20	634	888	0.7	ABC/3TC, EFV
			2021-04-15	52	0	0	0.10	N/A	<20	610	726	0.8	EFV, ABC/3TC
	135	M	2020-05-05	57	0	0	0.09	N/A	20	756	969	0.8	FTC/TAF/BIC
			2021-04-14	57	0	0	0.09	N/A	<20	834	981	0.9	FTC/TAF/BIC
	136	M	2020-05-06	40	0	0	0.36	N/A	<20	1245	609	2.0	FTC/TAF/BIC
			2021-05-10	41	0	0	0.10	N/A	<20	1093	478	2.3	FTC/TAF/BIC
	137	M	2020-05-07	70	0	0	Neg.	N/A	20	183	711	0.3	DRV/r, FTC/TAF, DTG
			2021-01-26	70	0	0	0.05	N/A	<20	198	457	0.4	DRV, RTV, FTC/TAF, DTG
			2021-05-18	71	0	0	0.06	N/A	200000	108	983	0.1	DRV, RTV, DTG
	138	F	2020-05-08	51	0	0	0.35	N/A	<20	1134	414	2.7	FTC/TAF/BIC
			2021-02-12	51	0	0	0.27	N/A	<20	945	270	3.5	FTC/TAF/BIC
			2021-05-07	51	0	1	0.47	N/A	20	1072	325	3.3	FTC/TAF/BIC
	139	M	2020-05-11	56	0	0	0.12	N/A	<20	712	495	1.4	FTC/TAF/BIC
			2021-06-28	57	0	1	9.09	Neg.	20	648	475	1.4	FTC/TDF, DTG
	140	M	2020-05-12	56	1	0	Pos.	N/A	<20	1034	643	1.6	FTC/TAF/BIC
			2020-12-03	56	1	0	0.48	N/A	20	852	527	1.6	FTC/TAF/BIC
			2021-06-22	57	1	1	7.82	N/A	20	1004	558	1.8	FTC/TAF/BIC
	141	F	2020-05-12	55	0	0	0.16	N/A	<20	615	291	2.1	DRV/r, DTG/RPV
			2021-06-29	55	0	1	8.29	Neg.	<20	558	279	2.0	DRV, RTV, RPV/DTG
	142	M	2020-05-12	65	0	0	0.25	N/A	<20	851	691	1.2	FTC/TAF/RPV
			2021-04-13	66	0	0	0.19	N/A	20	969	597	1.6	FTC/TAF/RPV
	143	F	2020-05-15	23	0	0	0.24	N/A	<20	672	656	1.0	FTC/TDF, DTG
			2020-12-30	24	0	0	0.12	N/A	<20	714	559	1.3	TDF/FTC, DTG
			2021-06-30	24	0	1	9.00	Neg.	<20	868	620	1.4	FTC/TDF, RAL
	144	M	2020-05-20	55	0	0	Neg.	N/A	<20	800	491	1.6	FTC/TAF/BIC
			2020-12-02	56	0	0	0.05	N/A	<20	628	380	1.7	FTC/TAF/BIC
			2021-06-30	56	0	0	0.09	N/A	<20	708	409	1.7	FTC/TAF/BIC
	146	M	2020-05-26	38	0	0	0.21	N/A	<20	710	473	1.5	FTC/TAF/COB/EVG
			2021-04-20	39	0	0	0.14	N/A	20	739	443	1.7	FTC/TAF/COB/EVG
	147	M	2020-09-25	41	0	0	0.10	N/A	<20	788	631	1.3	ABC/3TC/DTG
			2021-01-22	41	0	0	0.06	N/A	<20	814	543	1.5	ABC/3TC/DTG
			2021-04-29	42	0	0	0.06	N/A	<20	786	442	1.8	ABC/3TC/DTG
	148	M	2020-05-28	61	0	0	0.40	N/A	<20	412	724	0.6	FTC/TAF/COB/EVG
			2021-02-16	61	0	0	0.03	N/A	<20	350	745	0.5	FTC/TAF/COB/EVG
			2021-05-19	62	1	0	8.26	N/A	<20	415	741	0.6	FTC/TAF/COB/EVG
	149	F	2020-06-08	32	0	0	0.40	N/A	<20	1418	635	2.2	FTC/TAF/COB/EVG
			2021-06-29	33	0	1	4.52	Neg.	<20	1537	916	1.7	FTC/TAF/COB/EVG
	150	M	2020-06-08	56	0	0	Neg.	N/A	<20	328	200	1.6	DRV/COB/FTC/TAF
			2021-02-08	56	0	0	0.08	N/A	<20	201	128	1.6	FTC/TAF/COB/DRV
			2021-04-15	57	0	0	0.04	N/A	20	294	156	1.9	FTC/TAF/BIC
	151	M	2020-06-08	52	0	0	Neg.	N/A	20	972	1372	0.7	ABC/3TC/DTG
			2021-01-19	52	1	0	0.95	N/A	30	942	1610	0.6	ABC/3TC/DTG
			2021-04-22	53	1	1	7.85	N/A	<20	916	1374	0.7	ABC/3TC/DTG
	152	M	2020-06-08	55	0	0	Neg.	N/A	<20	1154	824	1.4	ABC/3TC/DTG
			2021-01-19	55	1	0	4.41	N/A	<20	1112	820	1.4	ABC/3TC/DTG
			2021-04-22	56	1	1	8.87	N/A	<20	1236	865	1.4	ABC/3TC/DTG
	153	M	2020-06-09	56	0	0	0.23	N/A	<20	658	493	1.3	FTC/TDF/RPV
			2020-11-23	57	0	0	0.05	N/A	<20	760	558	1.4	FTC/TDF/RPV
			2021-03-09	57	0	0	0.08	N/A	<20	508	468	1.1	FTC/TDF/RPV
	154	M	2020-06-09	52	0	0	Neg.	N/A	20	420	806	0.5	FTC/TAF/BIC
			2021-04-06	53	0	0	0.08	N/A	70	403	739	0.5	FTC/TAF/BIC
	155	M	2020-06-09	61	0	0	0.54	N/A	<20	574	664	0.9	RAL, DRV, RTV, FTC/TAF
			2021-02-11	62	0	0	0.08	N/A	<20	593	593	1.0	RAL, DRV, RTV, FTC/TDF
			2021-06-10	62	0	1	0.09	N/A	<20	590	575	1.0	RAL, DRV, RTV, FTC/TAF
	156	M	2020-06-09	54	0	0	0.26	N/A	<20	1096	450	2.4	FTC/TAF/COB/EVG
			2021-02-02	55	0	0	0.16	N/A	20	883	405	2.2	FTC/TAF/COB/EVG
			2021-06-01	55	0	0	0.10	N/A	<20	1188	475	2.5	FTC/TAF/COB/EVG
	157	M	2020-10-19	63	0	0	0.07	N/A	<20	465	264	1.8	FTC/TAF/BIC
			2021-04-13	63	0	0	0.18	N/A	<20	563	314	1.8	3TC/DTG
	158	F	2020-06-15	52	0	0	0.13	N/A	<20	734	250	2.9	DRV, RTV, DTG
			2021-04-06	53	0	0	0.17	N/A	<20	848	308	2.8	3TC/DTG, DRV, RTV
	159	F	2020-04-06	29	0	0	Neg.	N/A	<20	252	393	0.6	COB, DTG, ABC/3TC
			2021-01-21	30	0	0	0.11	N/A	<20	224	320	0.7	DRV, COB, ABC/3TC/DTG
			2021-04-28	30	0	0	0.12	N/A	<20	235	345	0.7	DRV, COB, ABC/3TC/DTG
	160	M	2020-06-23	51	0	0	0.15	N/A	<20	339	389	0.9	FTC/TAF/RPV
			2021-02-11	51	0	0	0.08	N/A	20	345	383	0.9	FTC/TAF/RPV
			2021-05-20	52	0	0	0.08	N/A	<20	315	336	0.9	FTC/TAF/RPV
	162	M	2020-06-23	48	0	0	0.14	N/A	<20	393	505	0.8	DRV/COB/FTC/TDF/TAF,DTG
			2021-01-25	48	0	0	0.09	N/A	20	311	311	1.0	FTC/TAF/COB/DRV
			2021-04-12	48	0	0	0.07	N/A	20	353	343	1.0	FTC/TAF/COB/DRV, DTG
	164	F	2020-06-23	56	0	0	0.16	N/A	20	626	579	1.1	FTC/TAF/RPV
			2021-02-23	57	0	0	0.09	N/A	<20	499	451	1.1	FTC/TAF/RPV
			2021-06-15	57	0	1	3.80	Neg.	20	604	545	1.1	FTC/TAF/RPV
	165	F	2020-03-31	35	0	0	Neg.	N/A	<20	799	1065	0.8	BIC/FTC/TAF
			2021-02-01	36	0	0	0.11	N/A	<20	877	1346	0.7	FTC/TAF/BIC
			2021-06-28	37	0	0	0.13	N/A	<20	802	1096	0.7	FTC/TAF/BIC
	166	M	2020-06-29	65	0	0	0.14	N/A	<20	705	395	1.8	EFV/FTC/TDF
			2021-02-25	65	0	0	0.13	N/A	<20	538	307	1.8	EFV/FTC/TDF
			2021-06-24	65	0	0	0.10	N/A	20	486	395	1.2	EFV/FTC/TDF
	167	M	2020-06-29	54	0	0	0.10	N/A	<20	519	667	0.8	FTC/TAF/BIC
			2021-02-15	55	0	0	0.20	N/A	<20	765	976	0.8	FTC/TAF/BIC
			2021-05-31	55	0	1	6.45	Neg.	<20	865	865	1.0	FTC/TAF/BIC
	168	F	2020-06-30	41	0	0	0.21	N/A	<20	573	645	0.9	FTC/TAF/BIC
			2021-02-08	41	0	0	0.25	N/A	<20	637	879	0.7	FTC/TAF/BIC
			2021-05-17	42	0	0	0.26	Neg.	<20	865	1095	0.8	FTC/TAF/BIC
	169	M	2020-06-30	58	0	0	0.11	N/A	<20	982	1755	0.6	FTC/TAF/RPV
			2020-10-08	59	0	0	0.10	N/A	<20	865	1345	0.6	FTC/TAF/RPV
			2021-05-04	59	0	0	0.20	N/A	<20	1127	1857	0.6	FTC/TAF/RPV
	170	M	2021-02-22	46	1	0	5.00	N/A	<20	392	477	0.8	FTC/TDF/DTG
			2021-05-31	47	1	0	1.49	N/A	<20	393	480	0.8	FTC/TAF/BIC
	171	F	2020-03-17	21	0	0	Neg.	N/A	<20	783	640	1.2	RAL, FTC/TDF
			2021-01-19	22	0	0	0.06	N/A	<20	1093	652	1.7	FTC/TDF, RAL
			2021-06-14	23	0	1	0.06	N/A	<20	905	405	2.2	FTC/TDF/RAL
	172	M	2020-07-06	35	0	0	0.10	N/A	<20	689	1691	0.4	FTC/TAF/BIC
			2021-04-20	35	0	0	0.19	N/A	<20	512	1382	0.4	FTC/TAF/BIC
	173	F	2020-07-07	45	0	0	0.10	N/A	20	800	720	1.1	EFV/FTC/TDF
			2021-02-16	46	0	0	0.07	N/A	<20	862	771	1.1	EFV/FTC/TDF
			2021-06-08	46	0	0	0.06	N/A	20	773	674	1.1	EFV/FTC/TDF
	174	F	2020-07-07	31	0	0	0.15	N/A	<20	938	603	1.6	DRV/r, FTC/TDF
			2021-02-02	31	0	0	0.09	N/A	<20	637	474	1.3	DRV, RTV, RAL
			2021-05-19	31	0	0	0.09	N/A	<20	569	379	1.5	DRV, RTV, RAL, 3TC
	175	F	2020-03-19	50	0	0	Neg.	N/A	20	685	451	1.5	BIC/FTC/TAF
			2021-01-28	51	0	0	0.07	N/A	20	454	455	1.0	FTC/TAF/BIC
			2021-06-08	51	0	1	0.04	N/A	<20	856	564	1.5	FTC/TAF/BIC
	176	F	2020-04-02	46	0	0	Neg.	N/A	<20	779	671	1.2	AZV, FTC/TDF
			2021-02-11	47	1	0	5.95	N/A	<20	684	517	1.3	FTC/TDF, DTG
			2021-06-10	47	1	0	2.95	N/A	<20	1009	769	1.3	FTC/TDF, DTG
	177	F	2020-08-04	42	0	0	0.11	N/A	20	435	1741	0.3	FTC/TDF, DTG
			2021-06-28	43	0	0	0.15	N/A	<20	371	1237	0.3	FTC/TDF, DTG
	178	M	2021-02-01	44	1	0	2.32	N/A	20	475	655	0.7	ABC/3TC/DTG
			2021-05-03	45	1	0	0.60	N/A	20	470	632	0.7	ABC/3TC/DTG
	179	M	2020-04-29	43	0	0	Neg.	N/A	<20	935	412	2.3	BIC/FTC/TAF
			2021-05-17	44	0	1	4.79	Neg.	<20	992	570	1.7	FTV/TAF/COB/EVG
	180	M	2021-02-05	48	0	0	0.07	N/A	20	644	414	1.6	FTC/TAF/BIC
			2021-04-27	48	0	0	0.07	N/A	30	796	524	1.5	FTC/TAF/BIC
	182	M	2020-04-27	39	0	0	0.06	N/A	20	410	2399	0.2	FTC/TAF/BIC
			2021-02-15	39	0	0	0.14	N/A	20	613	1732	0.4	FTC/TAF/BIC
			2021-05-10	40	0	0	0.05	N/A	20	573	1570	0.4	FTC/TAF/BIC
	183	M	2020-08-17	61	0	0	0.21	N/A	<20	685	389	1.8	3TC/ABC/DTG
			2021-06-30	62	0	1	8.97	Neg.	<20	671	373	1.8	3TC/ABC/DTG
	184	F	2020-12-01	45	0	0	0.10	N/A	<20	630	922	0.7	FTC/TDF/RPV
			2021-03-01	45	0	0	0.13	N/A	<20	860	1037	0.8	FTC/TDF/RPV
	185	M	2020-05-14	37	0	0	Neg.	N/A	<20	1049	839	1.3	DRV, RTV, ETR, 3TC
			2021-02-15	38	0	0	0.11	N/A	<20	949	795	1.2	DRV, RTV, ETR, 3TC
			2021-06-07	38	0	1	6.82	Neg.	<20	813	737	1.1	DTG, FTC
	186	M	2020-08-18	68	0	0	0.22	N/A	<20	1013	362	2.8	FTC/TDF, DTG
			2021-02-23	68	0	0	0.09	N/A	<20	1364	439	3.1	FTC/TDF, DTG
			2021-06-14	69	0	0	0.12	N/A	20	1100	400	2.8	FTC/TAF/BIC
	187	M	2020-08-20	52	0	0	0.22	N/A	<20	490	840	0.6	DRV, RTV, ABC, RAL, TDF
			2021-04-27	53	0	0	0.08	N/A	20	533	1065	0.5	DRV, RTV, ABC, RAL, TDF
	188	F	2020-08-20	31	0	0	0.22	N/A	20	818	915	0.9	FTC/TAF, NVP
			2021-03-15	32	0	0	0.11	N/A	20	630	647	1.0	NVP, FTC/TDF
	189	M	2020-05-07	64	0	0	0.30	0.2	20	468	1545	0.3	ABC/3TC/DTG
			2021-02-11	65	0	0	0.73	0.1	<20	387	1142	0.3	ABC/3TC/DTG
			2021-05-10	65	0	1	0.62	0.03	<20	475	1361	0.3	ABC/3TC/DTG
	190	M	2020-05-08	43	0	0	0.77	N/A	40	158	852	0.2	ABC/3TC/DTG
			2021-02-19	43	0	0	0.28	N/A	<20	185	926	0.2	ABC/3TC/DTG
			2021-05-07	43	0	1	0.28	N/A	<20	185	926	0.2	ABC/3TC/DTG
	191	F	2020-04-29	46	0	0	0.11	N/A	<20	711	569	1.3	FTC/TAF/RPV
			2021-03-03	47	0	1	8.78	Neg.	20	1105	823	1.3	FTC/TAF/RPV
	192	M	2020-05-19	42	0	0	0.43	N/A	<20	872	872	1.0	FTC/TAF/BIC
			2020-12-02	43	0	0	0.08	N/A	<20	629	582	1.1	FTC/TAF/BIC
			2021-03-02	43	0	0	0.13	N/A	<20	800	717	1.1	FTC/TAF/BIC
	193	M	2020-08-24	37	0	0	0.07	N/A	40	646	685	0.9	FTC/TAF/BIC
			2021-01-18	37	0	0	0.06	N/A	20	617	582	1.1	RAL, FTC/TDF
			2021-04-12	37	0	0	0.06	N/A	30	581	598	1.0	RAL, FTC/TDF
	194	F	2020-08-27	38	0	0	0.10	N/A	<20	847	673	1.3	DRV, RTV, FTC/TDF
			2021-04-30	39	0	1	0.10	N/A	20	886	727	1.2	DRV, RTV, FTC/TDF
	196	M	2020-06-22	46	0	0	0.61	N/A	<20	486	663	0.7	FTC/TAF/COB/DRV, DTG
			2021-02-16	47	0	0	0.18	N/A	20	610	832	0.7	FTC/TAF/COB/DRV, DTG
			2021-06-14	47	0	0	0.12	N/A	20	540	683	0.8	FTC/TAF/COB/DRV
	197	F	2020-07-06	35	0	0	0.07	N/A	<20	649	1097	0.6	FTC/TAF/COB/EVG
			2021-03-09	36	0	0	0.12	0.14	20	675	1140	0.6	FTC/TAF/COB/EVG
	199	F	2020-05-26	53	0	0	Neg.	N/A	<20	762	885	0.9	FTC/TAF/BIC
			2021-02-03	54	0	1	9.11	Neg.	<20	872	925	0.9	FTC/TAF/BIC
			2021-06-28	54	0	1	4.74	0.03	20	795	954	0.8	FTC/TAF/BIC
	200	M	2020-06-25	86	0	0	0.19	N/A	<20	304	573	0.5	RAL, FTC/TAF, EFV
			2021-02-22	87	0	0	0.11	N/A	<20	334	738	0.5	FTC/TAF/COB/DRV, RAL
			2021-06-21	87	0	1	3.46	Neg.	20	310	505	0.6	RAL, FTC/TAF/COB/DRV
	201	M	2020-06-22	35	0	0	0.23	N/A	<20	619	604	1.0	ABC/3TC/DTG
			2021-02-02	36	0	0	0.16	N/A	<20	911	824	1.1	ABC/3TC/DTG
			2021-05-18	36	0	1	3.45	Neg.	<20	740	622	1.2	FTC/TDF, DTG
	202	M	2020-06-22	47	0	0	0.36	N/A	20	1145	613	1.9	ABC/3TC/DTG
			2021-02-26	48	0	0	0.12	N/A	<20	1118	726	1.5	ABC/3TC/DTG
			2021-06-11	48	0	0	0.12	N/A	<20	1099	538	2.0	ABC/3TC/DTG
	203	F	2020-06-29	47	0	0	0.13	N/A	<20	917	1009	0.9	EFV/FTC/TDF
			2021-02-15	47	0	0	0.20	N/A	<20	764	1026	0.7	EFV/FTC/TDF
			2021-05-31	48	0	1	0.45	N/A	<20	883	1121	0.8	EFV/FTC/TDF
	204	F	2021-02-02	66	0	0	0.08	N/A	20	691	1853	0.4	FTC/TAF/BIC
			2021-05-11	51	0	0	0.09	N/A	20	744	1462	0.5	SQV, RTV, FTC/TAF
	206	M	2020-06-29	49	0	0	0.47	N/A	20	289	192	1.5	FTC/TAF/COB/DRV
			2021-02-08	50	0	0	0.23	N/A	20	215	149	1.4	FTC/TAF/COB/DRV
			2021-04-26	50	0	0	0.23	N/A	<20	326	489	0.7	FTC/TAF/COB/DRV
	207	M	2020-06-15	49	0	0	0.26	N/A	20	799	842	0.9	DTG, FTC/TAF/COB/DRV
			2020-12-21	50	0	0	0.20	N/A	20	722	971	0.7	FTC/TAF/COB/DRV, DTG
			2021-06-21	50	0	1	8.47	Neg.	20	742	804	0.9	FTC/TAF/COB/DRV, DTG
	208	F	2020-05-14	37	0	0	0.14	N/A	<20	1020	628	1.6	FTC/TDF, DTG
			2021-04-26	38	0	0	0.11	N/A	<20	837	523	1.6	FTC/TDF, DTG
	210	M	2020-05-15	48	0	0	0.20	N/A	<20	416	599	0.7	ABC/3TC/DTG
			2021-04-30	49	0	0	0.10	N/A	<20	473	626	0.8	ABC/3TC/DTG
	211	M	2021-01-08	53	0	0	0.06	N/A	<20	405	907	0.4	FTC/TAF/BIC
			2021-04-23	53	0	0	0.07	N/A	<20	397	676	0.6	FTC/TAF/BIC
	212	M	2020-05-18	52	0	0	0.22	N/A	<20	1043	666	1.6	FTC/TAF/COB/EVG
			2021-04-12	53	0	0	0.08	N/A	20	849	559	1.5	FTC/TAF/BIC
	213	M	2020-09-14	41	0	0	0.07	N/A	<20	560	504	1.1	ABC/3TC/DTG
			2021-01-11	42	0	0	0.07	N/A	20	682	568	1.2	ABC/3TC/DTG
			2021-04-14	42	0	0	0.07	N/A	<20	822	612	1.3	ABC/3TC/DTG
	214	F	2020-09-14	26	0	0	0.08	N/A	<20	911	465	2.0	FTC/TAF/COB/DRV
			2021-01-11	27	0	0	0.09	N/A	<20	801	417	1.9	FTC/TAF/COB/DRV
			2021-04-28	27	0	0	0.09	N/A	20	754	361	2.1	FTC/TAF/COB/DRV
	215	M	2020-05-12	64	0	0	Neg.	N/A	<20	488	203	2.4	FTC/TDF/EFV
			2021-05-11	65	0	0	0.14	N/A	<20	518	232	2.2	EFV/FTC/TDF
	216	M	2021-01-13	58	0	0	0.23	N/A	20	661	516	1.3	FTC/TAF/BIC
			2021-04-14	58	0	1	5.10	Neg.	20	759	560	1.4	FTC/TAF/BIC
	217	M	2021-01-13	59	0	0	0.13	N/A	30	455	1343	0.3	ABC/3TC/DTG
			2021-04-27	60	0	0	0.09	N/A	20	366	1291	0.3	ABC/3TC/DTG
	218	M	2020-05-07	60	0	0	Neg.	N/A	<20	297	572	0.5	DRV,RTV,ABC/3TC/DTG
			2021-01-14	60	0	0	0.07	N/A	20	303	630	0.5	DRV, RTV, ABC/3TC/DTG
			2021-05-06	60	0	1	0.07	N/A	20	299	649	0.5	DRV, RTV, ABC/3TC/DTG
	219	M	2020-05-12	41	0	0	0.20	N/A	<20	798	251	3.2	FTC/TAF/BIC
			2021-04-22	42	0	0	0.10	N/A	20	733	209	3.5	FTC/TAF/BIC
	220	M	2020-06-29	53	0	0	0.13	N/A	<20	335	617	0.5	FTC/TAF/BIC
			2021-01-14	53	0	0	0.07	N/A	20	431	646	0.7	FTC/TAF/BIC
			2021-04-21	54	0	0	0.14	N/A	<20	457	706	0.6	FTC/TAF/BIC
	221	M	2020-05-15	56	0	0	Neg.	N/A	<20	1014	585	1.7	FTC/TAF/BIC
			2021-01-15	57	1	0	4.54	N/A	<20	1186	616	1.9	FTC/TAF/BIC
			2021-04-16	57	1	0	0.16	N/A	<20	954	596	1.6	FTC/TAF/BIC
	222	M	2021-01-18	59	0	0	0.10	N/A	20	1059	1284	0.8	FTC/TAF, LPV/r
			2021-04-19	60	0	0	0.07	N/A	20	1211	1394	0.9	FTC/TAF/COB/DRV
	223	F	2021-01-18	52	0	0	0.11	N/A	<20	712	730	1.0	FTC/TAF, LPV/r
			2021-04-19	52	0	0	0.12	N/A	<20	735	684	1.1	FTC/TAF/COB/DRV
	224	M	2020-05-28	44	0	0	0.14	N/A	<20	402	788	0.5	FTC/TAF/RPV
			2021-01-18	44	0	0	0.09	N/A	20	473	718	0.7	FTC/TAF/RPV
			2021-05-03	44	0	0	0.02	N/A	<20	429	568	0.8	FTC/TAF/RPV
	225	M	2020-05-25	43	0	0	0.28	N/A	<20	972	719	1.4	FTC/TAF/BIC
			2021-01-18	43	0	0	0.12	N/A	<20	863	959	0.9	FTC/TAF/BIC
			2021-05-19	44	0	1	1.35	Neg.	20	970	1077	0.9	FTC/TAF/BIC
	226	F	2021-01-20	63	0	0	0.11	N/A	<20	364	115	3.2	FTC/TDF, DTG
			2021-06-23	63	0	1	1.17	Neg.	<20	519	102	5.1	FTC/TDF, DTG
	227	M	2020-05-12	75	0	0	0.07	N/A	<20	617	1396	0.4	DRV/RTV, RAL, ETR, FTC
			2021-01-21	76	0	0	0.04	N/A	20	670	1523	0.4	DRV, ERV, RAL, ETR, FTC
			2021-04-14	76	0	1	0.60	N/A	<20	576	1176	0.5	DRV, RTV, RAL, ETR, FTC
	229	F	2020-09-21	39	0	0	0.10	N/A	<20	909	586	1.6	FTC/TAF/RPV
			2021-01-25	39	1	0	5.19	N/A	<20	859	586	1.5	FTC/TAF/RPV
			2021-04-19	40	1	0	0.13	N/A	<20	681	449	1.5	FTC/TAF/RPV
	230	F	2020-09-21	31	0	0	0.21	N/A	20	571	906	0.6	DRV/r, FTC/TDF
			2021-01-25	31	1	0	9.14	N/A	20	702	1123	0.6	FTC/TDF/RPV
			2021-04-22	31	1	0	6.85	N/A	<20	688	946	0.7	FTC/TDF/RPV
	231	F	2021-01-26	38	0	0	0.08	N/A	<20	656	574	1.1	FTC/TDF/RPV
			2021-05-11	38	1	0	3.34	N/A	<20	738	643	1.1	DRV, RTV, FTC/TDF
	232	F	2020-06-16	62	0	0	0.16	N/A	<20	811	712	1.1	ABC/3TC/DTG
			2020-10-06	62	0	0	0.10	N/A	<20	561	546	1.0	ABC/3TC/DTG
			2021-04-20	63	0	1	10.90	Neg.	<20	694	642	1.1	ABC/3TC/DTG
	233	M	2020-05-28	57	0	0	0.13	N/A	20	608	489	1.2	FTC/TAF, NVP
			2021-01-26	58	0	0	0.10	N/A	<20	990	829	1.2	FTC/TAF, NVP
			2021-04-26	58	0	1	0.24	N/A	<20	630	495	1.3	FTC/TAF/BIC
	235	M	2020-09-15	63	0	0	0.05	N/A	20	189	1038	0.2	DRV/r, FTC/TAF,RAL
			2021-02-01	63	0	0	0.12	N/A	450	252	1236	0.2	DRV/r, FTC/TAF,RAL
			2021-06-07	63	0	1	1.66	Neg.	20	268	1699	0.2	DRV, RTV, FTC/TAF, RAL
	237	M	2020-06-10	46	0	0	Neg.	N/A	<20	562	496	1.1	ABC/3TC/DTG
			2021-02-03	47	0	0	0.09	N/A	20	437	406	1.1	ABC/3TC/DTG
			2021-05-05	47	0	1	0.12	N/A	20	426	459	0.9	ABC/3TC/DTG
	239	F	2020-06-29	51	0	0	0.10	N/A	20	275	507	0.5	FTC/TAF/COB/DRV
			2021-02-08	51	0	0	0.08	N/A	<20	282	539	0.5	FTC/TAF/COB/DRV
			2021-04-26	51	0	1	0.08	N/A	<20	227	443	0.5	FTC/TAF/COB/DRV
	240	M	2020-06-29	53	0	0	0.10	N/A	<20	775	815	1.0	ABC/3TC, EFV
			2021-02-08	54	0	0	0.07	N/A	<20	899	877	1.0	3TC/ABC, EFV
			2021-06-14	54	0	1	9.10	Neg.	<20	905	861	1.1	ABC/3TC, EFV
	241	M	2020-06-09	52	0	0	0.21	N/A	<20	670	995	0.7	DRV, RTV, FTC/TAF, ETR, RAL
			2021-02-09	53	0	0	0.13	N/A	<20	647	940	0.7	DRV, RTV, FTC/TAF, ETR, RAL
			2021-06-08	53	0	1	0.08	N/A	20	670	950	0.7	DRV, RTV, FTC/TAF, ETR, RAL
	242	M	2020-07-07	62	0	0	0.13	N/A	<20	597	647	0.9	ABC/3TC, EFV
			2021-02-09	63	0	0	0.10	N/A	<20	562	596	0.9	ABC/3TC, EFV
			2021-06-15	63	0	1	7.40	Neg.	<20	474	423	1.1	ABC/3TC, EFV
	243	M	2020-07-09	37	0	0	0.11	N/A	<20	591	929	0.6	FTC/TAF/BIC
			2021-02-09	38	0	1	6.69	Neg.	<20	860	1242	0.7	FTC/TAF/BIC
			2021-05-19	38	0	1	2.95	Neg.	20	600	964	0.6	FTC/TAF/BIC
	244	M	2020-07-09	24	0	0	0.06	N/A	<20	833	691	1.2	FTC/TAF/BIC
			2021-02-09	25	0	0	0.50	N/A	<20	827	539	1.5	FTC/TAF/BIC
			2021-05-19	25	0	1	5.49	Neg.	<20	713	531	1.3	FTC/TAF/BIC
	257	F	2020-07-13	43	0	0	0.09	N/A	20	668	1064	0.6	3TC/DTG
			2021-01-25	43	1	0	10.18	N/A	20	743	963	0.8	3TC/DTG
			2021-04-12	43	1	0	7.74	N/A	20	771	1253	0.6	3TC/DTG
	258	M	2021-02-10	44	1	0	0.74	N/A	40	346	644	0.5	FTC/TDF, DTG
			2021-05-04	44	1	0	0.90	N/A	<20	442	869	0.5	FTC/TDF, DTG
	259	M	2021-02-10	29	1	1	1.16	N/A	<20	123	538	0.2	FTC/TDF, DTG
			2021-05-04	29	1	1	1.50	N/A	20	164	781	0.2	FTC/TDF, DTG
	260	M	2020-05-11	38	0	0	0.17	N/A	<20	350	868	0.4	FTC/TAF/BIC
			2021-02-17	39	1	0	5.05	N/A	<20	302	565	0.5	FTC/TAF/BIC
			2021-05-31	39	1	0	3.70	N/A	<20	405	778	0.5	FTC/TAF/BIC
	261	M	2021-02-22	43	1	0	2.96	N/A	<20	940	685	1.4	FTC/TDF/RPV
			2021-04-26	44	1	0	2.20	N/A	<20	994	690	1.4	FTC/TDF/RPV
	275	M	2021-02-22	52	0	0	0.16	N/A	20	826	1224	0.7	FTC/TAF/BIC
			2021-05-17	52	0	1	7.54	Neg.	20	904	1440	0.6	FTC/TAF/BIC
	276	M	2020-08-24	47	0	0	0.07	N/A	20	71	572	0.1	DTG, FTC/TDF
			2021-02-22	47	0	0	0.07	N/A	<20	52	472	0.1	FTC/TDF, DTG
			2021-05-11	47	0	0	0.07	N/A	<20	52	472	0.1	DTG, FTC/TDF
	278	M	2020-06-25	51	0	0	0.24	N/A	<20	795	817	1.0	FTC/TAF/RPV
			2021-02-23	52	0	0	0.17	N/A	<20	774	680	1.1	FTC/TAF/RPV
			2021-06-15	52	0	1	5.64	Neg.	20	817	718	1.1	FTC/TAF/RPV
	279	M	2020-06-25	53	0	0	0.14	N/A	<20	967	862	1.1	RAL, ETR, DRV, RTV
			2021-02-23	54	0	0	0.18	N/A	<20	968	799	1.2	RAL, ETR, DRV, RTV
			2021-06-10	54	0	1	4.55	Neg.	<20	705	647	1.1	RAL, ETR, DRV, RTV
	280	M	2020-07-07	53	0	0	0.19	N/A	<20	741	397	1.9	FTC/TAF/BIC
			2021-02-25	54	0	0	0.22	N/A	<20	966	541	1.8	3TC/DTG
			2021-06-24	54	0	1	1.36	Neg.	<20	909	470	1.9	3TC/DTG
	282	M	2020-07-07	82	0	0	0.23	N/A	220	553	537	1.0	DRV, RTV, ABC, FTC, DTG
			2021-02-25	82	0	0	0.12	N/A	120	656	717	0.9	DRV, RTV, ABC, FTC, DTG
			2021-06-28	83	0	1	8.79	Neg.	140	643	643	1.0	DRV, RTV, ABC, FTC, DTG
	283	M	2021-02-25	49	0	0	0.09	N/A	20	647	1245	0.5	FTC/TAF/COB/DRV
			2021-05-20	50	0	1	0.21	N/A	30	643	986	0.7	FTC/TAF/COB/DRV
	284	M	2020-07-06	35	0	0	0.05	N/A	<20	919	684	1.3	FTC/TAF/BIC
			2021-02-25	36	0	0	0.07	N/A	<20	835	672	1.2	FTC/TAF/BIC
			2021-06-28	36	0	1	7.78	Neg.	<20	732	540	1.4	FTC/TAF/BIC
	285	F	2020-07-07	47	0	0	0.15	N/A	20	986	1348	0.7	FTC/TDF/RPV
			2021-02-25	48	0	0	0.10	N/A	<20	830	959	0.9	FTC/TDF/RPV
			2021-06-28	48	0	1	4.90	Neg.	20	825	1179	0.7	FTC/TDF, RPV
	287	F	2020-09-01	40	0	0	0.13	N/A	<20	572	661	0.9	ABC/3TC/DTG
			2021-06-14	41	0	1	6.25	Neg.	<20	560	609	0.9	ABC/3TC/DTG
	288	M	2020-07-06	56	0	0	0.07	N/A	<20	726	766	0.9	FTC/TAF/COB/EVG
			2021-06-07	56	0	1	0.14	N/A	<20	721	760	0.9	FTC/TAF/COB/EVG
	289	M	2020-06-16	35	0	0	0.09	N/A	<20	542	431	1.3	FTC/TAF/BIC
			2021-06-10	36	0	1	8.73	Neg.	<20	596	522	1.1	FTC/TAF/BIC
	290	F	2020-09-03	47	0	0	0.06	N/A	<20	177	628	0.3	DRV, RTV, DTG, ETR
			2021-06-09	48	0	1	3.77	Neg.	<20	213	682	0.3	DRV/RTV, DTG, ETR
	291	M	2021-06-07	31	0	1	6.52	0.04	20	468	2339	0.2	FTC/TAF/BIC
	292	M	2020-07-07	57	0	0	0.13	N/A	<20	680	567	1.2	ABC/3TC/DTG
			2021-03-02	58	0	0	0.09	N/A	<20	523	419	1.2	ABC/3TC/DTG
	293	F	2020-08-27	60	0	0	0.24	N/A	<20	1157	564	2.1	AZV, RTV, FTC/TDF
			2021-06-08	60	0	1	0.86	Neg.	20	935	445	2.1	AZV, RTV, FTC/TDF
	294	M	2020-09-03	50	0	0	0.10	N/A	20	689	544	1.3	FTC/TAF, EFV
			2021-03-02	51	0	0	0.13	N/A	<20	647	490	1.3	FTC/TAF, EFV
	295	M	2021-06-09	37	0	1	2.89	Neg.	20	746	580	1.3	FTC/TAF/COB/DRV
	296	M	2020-06-25	49	0	0	0.15	N/A	<20	1095	1232	0.9	FTC/TAF/COB/DRV, DTG
			2020-12-15	49	0	0	0.08	N/A	<20	1059	834	1.3	FTC/TAF/COB/DRV,DTG
			2021-03-03	50	0	0	0.15	N/A	20	1183	1103	1.1	DTG, FTC/TAF/COB/DRV
	297	M	2021-03-04	59	0	0	0.13	N/A	<20	270	145	1.9	ABC/3TC/DTG
	298	F	2020-09-02	61	0	0	0.09	N/A	<20	512	227	2.3	FTC/TAF/BIC
			2021-03-05	62	0	0	0.12	N/A	<20	712	340	2.1	FTC/TAF/BIC
	299	M	2020-11-30	35	0	0	0.04	N/A	<20	605	412	1.5	FTC/TDF, RAL
			2021-03-08	36	0	0	0.06	N/A	<20	526	372	1.4	RAL, FTC/TDF
	300	M	2020-10-26	44	0	0	0.10	N/A	<20	746	508	1.4	ABC/3TC/DTG
			2021-03-08	44	0	0	0.15	N/A	<20	838	546	1.5	ABC/3TC/DTG
	301	M	2020-10-07	34	0	0	0.10	N/A	<20	638	571	1.1	ABC/3TC/DTG
			2021-06-10	35	0	1	0.06	N/A	<20	702	612	1.1	ABC/3TC, DTG
	302	M	2020-09-17	39	0	0	0.10	N/A	<20	869	610	1.4	FTC/TAF/COB/EVG
			2021-03-09	39	1	0	4.15	N/A	<20	1167	981	1.2	FTC/TAF/COB/EVG
	303	F	2020-08-24	35	0	0	0.43	N/A	90	500	462	1.1	FTC/TAF/COB/DRV
			2021-03-09	36	0	0	0.11	N/A	<20	550	680	0.8	FTC/TAF/COB/DRV
	304	F	2020-11-23	40	0	0	0.08	N/A	310	312	952	0.3	DRV, RTV, ABC/3TC
			2021-03-09	40	0	0	0.12	N/A	20	403	879	0.5	ABC/3TC/DTG
	305	M	2020-09-09	58	0	0	0.08	N/A	<20	344	727	0.5	FTC/TAF/BIC
			2021-06-22	59	0	1	3.72	Neg.	<20	257	588	0.4	FTC/TAF/BIC
	306	F	2020-07-21	38	0	0	0.17	N/A	<20	565	385	1.5	FTC/TAF/COB/DRV
			2021-03-09	38	0	0	0.17	N/A	20	603	464	1.3	FTC/TAF/RPV
	308	F	2021-03-16	36	0	1	11.60	Neg.	29000	468	858	0.5	/
	309	F	2020-08-31	57	0	0	0.11	N/A	<20	376	349	1.1	FTC/TAF/BIC
			2020-11-13	58	0	0	0.36	N/A	<20	360	272	1.3	FTC/TAF/BIC
			2021-03-16	58	0	1	9.13	Neg.	<20	326	370	0.9	FTC/TAF/BIC
	310	M	2020-12-03	24	0	0	0.10	N/A	3300	456	608	0.8	FTC/TAF/BIC
			2021-06-15	25	0	0	0.09	N/A	2600	406	529	0.8	/
	311	F	2021-03-10	26	0	0	0.11	N/A	<20	720	975	0.7	FTC/TDF, RAL
	312	F	2020-09-23	56	0	0	0.10	N/A	<20	808	428	1.9	DRV, RTV, FTC/TAF
			2021-06-23	57	0	1	10.15	Neg.	<20	1134	578	2.0	FTC/TAF/COB/DRV
	313	M	2021-03-10	47	0	1	2.79	Neg.	20	254	2757	0.1	FTC/TAF/BIC
	314	M	2021-03-10	62	0	0	0.13	N/A	20	290	498	0.6	FTC/TDF, DTG
	315	M	2020-09-14	70	0	0	0.15	N/A	<20	530	915	0.6	DRV, RTV, ABC, FTC/TAF, DTG
			2021-03-11	70	0	0	0.22	N/A	20	393	704	0.6	DRV, RTV, ABC, FTC/TAF, DTG
	316	M	2020-09-10	66	0	0	0.08	N/A	310	1099	2022	0.5	FTC/TAF/BIC
			2021-06-22	67	0	1	0.07	N/A	20	1140	1810	0.6	FTC/TAF/BIC
	317	F	2020-09-03	45	0	0	0.08	N/A	<20	452	602	0.8	FTC/TAF/BIC
			2021-06-21	46	0	0	0.06	N/A	<20	519	459	1.1	FTC/TAF/BIC
	319	M	2021-03-15	58	0	0	0.10	N/A	20	1044	1392	0.8	DRV, COB, ETR, DTG
	320	M	2020-09-10	52	0	0	0.09	N/A	<20	846	621	1.4	FTC/TDF/RPV
			2020-12-07	52	0	0	0.10	N/A	<20	1113	841	1.3	FTC/TDF/RPV
			2021-06-21	53	0	1	0.69	N/A	<20	930	779	1.2	FTC/TDF, RAL
	321	M	2020-10-05	56	0	0	0.10	N/A	<20	124	200	0.6	FTC/TAF/BIC
			2021-03-15	56	0	0	0.20	Neg.	<20	197	262	0.8	FTC/TAF/BIC
	322	M	2021-03-15	29	0	0	0.10	N/A	30	269	1124	0.2	FTC/TAF/COB/DRV
	323	M	2020-07-20	44	0	0	0.19	N/A	<20	421	340	1.2	FTC/TAF/BIC
			2021-03-15	45	0	0	0.15	N/A	<20	453	340	1.3	FTC/TAF/BIC
	324	M	2021-03-15	26	0	0	0.09	N/A	<20	639	639	1.0	FTC/TAF/COB/DRV
	325	M	2020-07-13	16	0	0	0.11	N/A	<20	650	672	1.0	ABC/3TC/DTG
			2021-02-15	17	1	0	1.88	N/A	<20	686	732	0.9	3TC/DTG
			2021-05-10	17	1	0	2.19	N/A	<20	628	572	1.1	3TC/DTG
	327	M	2020-03-19	61	0	0	Neg.	N/A	<20	588	739	0.8	DRV/r, ETR, RAL, FTC/TAF
			2021-01-07	61	0	0	0.06	N/A	<20	479	696	0.7	DRV, RTV, ETR, RAL
			2021-04-19	62	0	0	0.08	N/A	<20	630	762	0.8	DRV, RTV, ETR, RAL
	328	M	2020-03-24	42	0	0	0.15	N/A	<20	1140	1380	0.8	TDF/FTC/RPV
			2021-03-09	43	0	0	0.09	N/A	<20	1027	1166	0.9	3TC/DTG
	329	M	2020-03-24	36	0	0	0.24	N/A	40	745	924	0.8	ABC/3TC/DTG
			2021-03-02	36	0	0	0.16	N/A	20	778	826	0.9	ABC/3TC/DTG
	330	M	2020-03-24	43	0	0	0.34	N/A	<20	419	306	1.4	FTC/TAF/BIC
			2020-11-24	44	0	0	0.11	N/A	<20	516	305	1.7	FTC/TAF/BIC
			2021-03-02	44	0	0	0.14	N/A	<20	548	344	1.6	FTC/TAF/BIC
	331	M	2020-03-31	58	0	0	0.33	N/A	<20	710	1529	0.5	FTC/TAF, DTG
			2021-02-25	59	0	0	0.16	N/A	<20	812	1780	0.5	FTC/TAF, DTG
			2021-06-22	60	0	0	0.15	N/A	<20	1073	1861	0.6	FTC/TAF, DTG
	332	M	2020-04-01	60	0	0	0.26	N/A	<20	1184	592	2.0	/
			2020-10-02	60	0	0	0.10	N/A	<20	1056	394	2.7	FTC/TAF/COB/DRV, DTG
			2021-05-19	61	0	1	1.21	Neg.	<20	1142	308	3.7	FTC/TAF/COB/DRV, DTG
	333	F	2021-02-16	23	0	0	0.10	N/A	1400	433	363	1.2	FTC/DTF/DTG
			2021-06-09	24	0	0	0.08	N/A	<20	562	504	1.1	FTC/TDF, DTG
	334	M	2020-04-28	30	0	0	0.16	N/A	160	291	911	0.3	DTG, FTC/TDF
			2021-03-09	31	1	0	2.46	N/A	20	350	665	0.5	FTC/TDF/DTG
	335	F	2020-04-20	26	0	0	Neg.	N/A	<20	674	783	0.9	ATV, RTV, FTC/TDF
			2021-02-09	27	1	0	1.16	N/A	<20	673	1020	0.7	AZV, RTV, FTC/TDF
			2021-05-18	27	1	0	8.42	N/A	20	648	833	0.8	AZT, RTV, FTC, TDF
	336	M	2020-04-20	34	0	0	Neg.	N/A	<20	955	1053	0.9	DRV/COB/FTC/TAF, DTG
			2021-03-22	35	0	0	0.08	N/A	20	1004	1055	1.0	FTC/TAF/COV/DRV, DTG
	337	F	2020-04-21	47	0	0	0.13	N/A	<20	1239	604	2.1	DRV, RTV, ABC,RAL
			2020-12-08	47	0	0	0.10	N/A	20	1072	456	2.4	DRV, RTV, ABC, RAL
			2021-04-20	48	0	0	0.11	N/A	<20	1295	569	2.3	DRV, RTV, ABC, RAL
	338	M	2020-04-21	26	0	0	0.19	N/A	<20	881	723	1.2	FTC/TDF/TAF/EVG/COB
			2021-04-06	27	0	0	0.29	N/A	20	1157	946	1.2	FTC/TAF/COB/EVG
	339	M	2020-04-21	58	0	0	0.11	N/A	<20	96	662	0.1	FTC/TAF/BIC
			2021-06-28	59	0	1	4.94	Neg.	20	138	858	0.2	FTC/TAF/BIC
	340	M	2020-04-21	50	0	0	Neg.	N/A	<20	628	723	0.8	FTC/TAF, DTG
			2021-03-08	51	0	0	0.06	N/A	20	1050	993	1.1	3TC/DTG
	341	M	2020-04-21	48	0	0	0.08	N/A	<20	507	1057	0.5	FTC/TAF, DRV, COB
			2021-06-21	49	0	1	2.87	Neg.	<20	295	427	0.7	FTC/TAF/COB/DRV
	344	M	2020-04-23	53	0	0	0.14	N/A	<20	965	939	1.0	FTC/TDF/EFV
			2021-04-14	54	0	0	0.11	N/A	20	973	741	1.3	FTC/TDF/EFV
	345	M	2020-04-23	54	0	0	0.12	N/A	<20	710	336	2.1	FTC/TAF/BIC
			2021-02-12	55	0	0	0.09	N/A	<20	613	251	1.0	FTC/TAF/BIC
			2021-04-08	55	0	0	0.10	N/A	<20	684	293	2.3	FTC/TAF/BIC
	346	M	2020-04-23	60	0	0	0.09	N/A	<20	1128	463	2.4	FTC/TDF/EFV
			2020-11-16	60	0	0	0.05	N/A	20	1234	571	2.2	EFV/FTC/TDF
			2021-03-15	60	0	0	0.08	N/A	<20	1023	472	2.2	EFV/FTC/TDF
	348	F	2020-04-23	44	0	0	0.49	N/A	<20	422	528	0.8	FTC/TAF/BIC
			2021-04-19	45	0	0	0.14	N/A	<20	452	466	1.0	FTC/TAF/BIC
	349	F	2020-04-24	57	0	0	0.14	N/A	20	633	880	0.7	FTC/TAF, RAL
			2020-10-22	57	0	0	0.08	N/A	<20	600	783	0.8	FTC/TAF, RAL
			2021-03-11	58	0	0	0.12	N/A	<20	662	907	0.7	FTC/TAF/BIC
	350	M	2020-04-27	37	0	0	0.09	N/A	<20	243	648	0.4	FTC/TDF, DTG
			2021-01-27	38	0	0	0.10	N/A	<20	320	624	0.5	FTC/TDF, DTG
			2021-04-15	38	0	0	0.11	N/A	20	403	733	0.5	FTC/TDF, DTG
	351	M	2020-04-27	53	0	0	0.12	N/A	<20	676	455	1.5	FTC/TDF, RAL
			2020-12-14	54	0	0	0.10	N/A	<20	528	345	1.5	FTC/TDF, RAL
			2021-03-22	54	0	1	8.16	Neg.	<20	680	367	1.9	FTC/DTF, RAL
	352	M	2020-04-28	84	0	0	0.34	N/A	<20	600	240	2.5	FTC/TAF, EFV
			2020-11-23	85	0	0	0.25	N/A	<20	563	175	3.2	FTC/TAF, EFV
			2021-06-28	85	0	1	1.54	Neg.	30	627	232	2.7	FTC/TAF/BIC
	353	M	2020-04-28	54	0	0	0.44	N/A	<20	339	724	0.5	FTC/TAF/COB/EVG
			2021-02-24	55	0	0	0.24	N/A	<20	405	665	0.6	FTC/TAF/COB/EVG
			2021-05-19	55	0	0	0.26	N/A	20	352	616	0.6	FTC/TAF/COB/EVG
	354	M	2020-04-28	61	0	0	0.28	N/A	<20	566	267	2.1	FTC/TAF/COB/DRV
			2021-06-14	62	0	1	5.27	Neg.	<20	697	405	1.7	FTC/TAF/COB/DRV
	355	M	2020-04-28	34	0	0	0.15	N/A	<20	771	930	0.8	FTC/TAF/BIC
			2021-02-23	35	0	0	0.13	N/A	20	722	875	0.8	FTC/TAF/BIC
			2021-06-07	36	0	1	5.00	Neg.	<20	620	800	0.8	FTC/TAF/BIC
	356	M	2020-04-29	34	0	0	0.17	N/A	510	386	1004	0.4	FTC/TAF/COB/DRV
			2021-02-15	34	0	0	0.23	N/A	20	532	1657	0.3	FTC/TAF/BIC
			2021-05-10	34	0	0	0.10	N/A	<20	499	1189	0.4	FTC/TAF/BIC
	358	M	2020-04-30	59	0	0	0.07	N/A	<20	399	312	1.3	DRV, RTV, ABC/3TC
			2020-10-27	59	0	0	0.05	N/A	<20	406	307	1.3	DTR, RTV, ABC/3TC, RAL
			2021-04-20	60	0	1	0.10	N/A	<20	328	288	1.1	DTR, RTV, ABC/3TC, RAL
	359	F	2020-04-30	51	0	0	0.08	N/A	<20	1123	898	1.3	FTC/TAF/COB/EVG
			2021-02-16	52	0	0	0.67	N/A	<20	1167	952	1.2	FTC/TAF/COB/EVG
			2021-06-01	52	0	1	3.61	Neg.	<20	1112	907	1.2	FTC/TAF/COB/EVG
	360	M	2020-05-04	51	0	0	Neg.	N/A	<20	522	190	2.8	ABC/3TC/DTG
			2020-11-30	51	0	0	Neg.	N/A	<20	597	218	2.7	ABC/3TC/DTG
			2021-06-21	52	0	1	8.1	Neg.	<20	777	282	2.8	ABC/3TC/DTG
	361	F	2020-05-04	39	0	0	0.13	N/A	<20	641	641	1.0	DRV,RTV,FTC/TDF
			2021-01-26	40	0	0	0.14	N/A	20	774	715	1.1	DRV/r,FTC/TDF
			2021-05-17	40	0	0	0.14	N/A	<20	651	582	1.1	DRV/r,FTC/TDF
	362	M	2020-05-04	50	0	0	0.07	N/A	<20	1062	939	1.1	ABC/3TC/DTG
			2021-02-02	51	0	0	0.06	N/A	<20	868	679	1.3	ABC/3TC/DTG
			2021-05-06	51	0	0	0.09	N/A	20	924	752	1.2	ABC/3TC/DTG
	364	F	2020-05-05	65	0	0	0.67	N/A	<20	475	489	1.0	DRV, COB, ETR
			2020-11-19	65	0	0	0.24	N/A	<20	682	505	1.1	DRV, COB, DTG, 3TC
			2021-03-11	65	0	0	0.37	N/A	<20	498	531	0.9	DRV, COB, DTG, 3TC
	365	M	2020-05-05	53	0	0	0.08	N/A	<20	657	689	1.0	ABC/3TC/DTG
			2021-04-20	54	0	0	0.16	N/A	<20	529	516	1.0	ABC/3TC/DTG
	366	M	2020-05-05	33	0	0	0.08	N/A	<20	1077	763	1.4	FTC/TAF/BIC
			2021-02-09	34	0	0	0.09	N/A	<20	1334	1092	1.2	FTC/TAF/BIC
			2021-05-18	34	0	0	0.08	N/A	<20	1510	1201	1.3	FTC/TAF/BIC
	367	M	2020-09-17	56	0	0	0.10	N/A	<20	408	563	0.7	FTC/TAF/RPV
			2021-01-28	56	0	0	0.11	N/A	20	327	451	0.7	FTC/TAF/RPV
			2021-05-18	56	0	0	0.10	Neg.	<20	317	398	0.8	FTC/TAF/RPV
	368	F	2020-05-05	44	0	0	0.30	N/A	<20	634	549	1.2	ABC/3TC/DTG
			2021-04-13	45	0	1	0.24	N/A	<20	798	669	1.2	ABC/3TC/DTG
	369	F	2020-05-06	61	0	0	Neg.	N/A	<20	350	598	0.6	FTC/TAF/BIC
			2021-02-16	62	0	0	0.15	N/A	<20	385	743	0.5	FTC/TAF/BIC
			2021-05-19	63	0	1	2.88	Neg.	<20	438	712	0.6	FTC/TAF/BIC
	370	M	2020-05-07	70	0	0	Neg.	N/A	<20	882	762	1.2	DRV/r, DTG, ETR
			2021-06-01	71	0	1	0.11	N/A	20	1309	996	1.3	DRV, RTV, DTG, ETR
	371	F	2020-05-07	70	?	0	Neg.	N/A	<20	173	865	0.2	DRV/RTV,FTC/TDF
			2021-01-26	71	0	0	0.40	N/A	<20	134	751	0.2	DRV, RTV, TAF/FTC
			2021-05-19	71	0	0	0.40	N/A	<20	173	783	0.2	DRV, RTV, FTC/TAF
	372	F	2020-05-08	67	0	0	0.17	N/A	<20	129	914	0.1	FTC/TAF/BIC
			2021-02-05	68	0	0	0.12	N/A	<20	209	1190	0.2	FTC/TAF/BIC
			2021-06-23	68	0	1	1.09	Neg.	20	263	1149	0.2	FTC/TAF/BIC
	373	M	2020-05-08	60	0	0	Neg.	N/A	<20	697	1131	0.9	FTC/TDF, ATV/r
			2020-11-27	60	0	0	0.08	N/A	<20	832	964	0.9	3TC/DTG
			2021-03-10	60	0	0	0.16	N/A	<20	766	867	0.9	3TC/DTG
	374	M	2020-05-08	46	0	0	0.12	N/A	<20	850	567	1.5	FTC/TAF/BIC
			2021-02-19	47	0	0	0.09	N/A	<20	683	475	1.4	FTC/TAF/BIC
			2021-06-11	47	0	1	7.42	Neg.	<20	636	418	1.5	FTC/TAF/BIC
	375	F	2020-05-18	57	0	0	0.09	N/A	<20	326	551	0.6	ABC/3TC/DTG
			2021-05-03	57	0	0	0.20	N/A	<20	399	816	0.5	ABC/3TC/DTG
	376	F	2020-05-11	48	0	0	0.12	N/A	<20	943	670	1.4	FTC/TAF/COB/DRV, ABC
			2021-04-12	49	0	0	0.09	N/A	<20	896	518	1.7	FTC/TAF/COB/DRV, ABC
	379	M	2020-05-11	55	0	0	0.25	N/A	<20	286	976	0.3	RPV, ABC/3TC
			2021-04-12	56	0	0	0.19	N/A	<20	231	820	0.3	ABC/3TC/DTG
	380	M	2020-05-11	40	0	0	0.10	N/A	<20	696	1537	0.5	DRV, COB, ABC/3TC
			2021-01-28	41	0	0	0.08	N/A	20	498	1079	0.5	FTC/TAF/COB/DRV
			2021-04-28	41	0	0	0.11	Neg.	<20	451	884	0.5	FTC/TAF/COB/DRV
	381	M	2020-05-11	57	0	0	0.11	N/A	<20	523	454	1.2	DRV/COB/FTC/TDF/TAF
			2021-01-15	58	0	0	0.55	N/A	20	526	495	1.1	FTC/TAF/COB/DRV
			2021-05-07	58	0	1	1.98	Neg.	20	450	391	1.2	FTC/TAF/COB/DRV
	382	F	2020-09-21	58	0	0	0.10	N/A	<20	851	536	1.6	EFV,ABC/3TC
			2021-01-25	58	0	0	0.13	N/A	<20	1694	949	1.8	EFV,ABC/3TC
			2021-05-03	59	0	0	0.11	N/A	<20	982	529	1.9	ABC/3TC, EFV
	383	M	2020-05-11	35	0	0	0.33	N/A	<20	442	1523	0.3	FTC/TAF/COB/EVG
			2021-01-14	36	1	1	1.14	2	20	474	1399	0.3	FTC/TAF/COB/EVG
			2021-05-03	36	1	1	8.70	2.5	20	368	1067	0.3	FTC/TAF/COB/EVG
	384	F	2020-05-12	62	0	0	0.25	N/A	<20	854	763	1.1	FTC, RAL, ATV
			2021-02-23	63	0	0	0.08	N/A	<20	996	762	1.3	FTC, RAL, ATV
			2021-05-18	63	0	1	3.20	N/A	20	930	733	1.3	FTC, RAL, ATV
	386	M	2020-05-12	64	0	0	0.24	N/A	<20	748	1523	0.5	FTC/TAF/BIC
			2021-01-19	64	0	0	0.12	N/A	<20	372	695	0.5	FTC/TAF/BIC
			2021-04-08	65	0	0	0.11	N/A	<20	396	819	0.5	FTC/TAF/BIC
	387	M	2020-05-14	62	0	0	0.12	N/A	<20	564	348	1.6	FTC/TAF/COB/EVG
			2021-05-06	63	0	0	0.11	N/A	<20	551	403	1.4	FTC/TAF/COB/EVG
			2020-11-17	62	0	0	0.07	N/A	<20	561	323	1.7	FTC/TAF/COB/EVG
	388	M	2020-05-14	65	0	0	0.17	N/A	<20	707	760	0.9	NVP, RAL, 3TC
			2021-03-11	65	0	0	0.10	N/A	<20	683	709	1.0	NVP, RAL, 3TC
	389	M	2020-05-14	56	0	0	0.37	N/A	<20	708	1109	0.6	FTC/TAF/BIC
			2021-03-25	56	0	0	0.19	N/A	<20	761	1061	0.7	FTC/TAF/BIC
	390	M	2020-05-14	67	0	0	0.40	N/A	20	334	796	0.4	FTC/TAF/COB/DRV, DTG
			2021-05-20	68	0	1	5.90	Neg.	20	343	566	0.6	FTC/TAF/COB/DRV, DTG
	391	M	2020-05-14	53	0	0	0.49	N/A	20	815	323	2.5	FTC/TAF/BIC
			2021-01-19	75	0	0	0.13	N/A	<20	587	1151	0.5	FTC/TAF/BIC
			2021-05-04	54	0	1	0.90	Neg.	20	815	424	1.9	FTC/TAF/BIC
	392	M	2020-05-14	75	0	0	0.21	N/A	<20	786	1542	0.5	FTC/TAF/BIC
			2021-06-22	76	0	1	0.31	N/A	<20	879	2078	0.4	FTC/TAF/BIC
	393	M	2020-05-14	31	0	0	0.15	N/A	<20	210	243	0.9	FTC/TAF/BIC
			2021-06-23	32	0	1	0.05	N/A	20	318	318	1.0	FTC/TAF/BIC
	394	F	2020-05-14	65	0	0	Neg.	N/A	<20	1199	1340	0.9	FTC/TDF/EFV
			2021-01-28	66	0	0	0.58	N/A	<20	1063	1371	0.8	FTC/TAF/BIC
			2021-06-23	67	0	1	2.53	Neg.	<20	1107	1166	0.9	FTC/TAF/BIC
	395	M	2020-05-18	54	0	0	0.55	N/A	<20	823	333	2.5	FTC/TAF/RPV
			2020-12-07	54	0	0	0.10	N/A	<20	896	304	2.9	FTC/TAF/RPV
			2021-06-07	55	0	1	7.54	Neg.	20	832	320	2.6	FTC/TAF/RPV
	396	M	2020-05-18	59	0	0	Neg.	N/A	<20	176	962	0.2	FTC/TAF/BIC
			2021-04-19	60	0	1	0.12	N/A	20	268	1052	0.3	FTC/TAF/BIC
	397	M	2020-05-18	43	0	0	0.31	N/A	<20	1311	1279	1.0	FTC/TAF/BIC
			2021-04-13	44	0	0	0.14	N/A	<20	870	938	0.9	FTC/TDF, DTG
	398	F	2020-05-18	41	0	0	0.31	N/A	20	597	597	1.0	FTC/TAF/BIC
			2021-03-23	42	0	0	0.11	N/A	<20	605	605	1.0	FTC/TAF/COB/EVG
	399	F	2020-05-18	33	0	0	Neg.	N/A	<20	1230	425	2.9	RPV, FTC/TDF
			2020-12-14	34	0	0	0.10	N/A	<20	1492	481	3.1	FTC/TDF, RAL
			2021-03-15	34	0	0	0.17	N/A	<20	1521	481	3.2	RAL, FTC/TDF
	400	M	2020-05-18	50	0	0	0.26	N/A	<20	948	1059	0.9	FTC/TAF/BIC
			2021-06-29	51	0	1	2.46	Neg.	<20	878	1129	0.8	FTC/TDF/COB/EVG
	401	F	2020-05-18	40	0	0	0.08	N/A	<20	889	627	1.7	AZV/r,FTC/TDF
			2021-01-28	40	0	0	0.04	N/A	<20	1117	569	2.0	AZV/r,FTC/TDF
			2021-05-20	51	0	1	0.09	N/A	<20	1140	581	2.0	ATV, RTV, FTC/TDF
	403	M	2020-05-19	47	0	0	0.71	N/A	20	392	1544	0.3	FTC/TAF/BIC
			2021-06-22	48	0	1	7.84	Neg.	20	327	1182	0.3	FTC/TAF/BIC
	404	F	2020-05-19	53	0	0	0.17	N/A	20	935	374	2.5	ABC/3TC/DTG
			2021-03-09	54	0	0	0.12	N/A	20	772	537	1.4	ABC/3TC/DTG
	406	F	2020-05-19	62	0	0	0.75	N/A	<20	1138	337	3.4	FTC/TAF/BIC
			2021-03-01	63	0	0	0.54	N/A	<20	1088	330	3.3	FTC/TAF/BIC
	408	M	2020-05-19	61	0	0	0.78	N/A	<20	686	446	1.5	FTC/TAF/BIC
			2021-03-01	62	0	0	0.30	N/A	<20	693	422	1.6	FTC/TAF/BIC
	410	M	2020-05-20	50	0	0	0.36	N/A	<20	376	978	0.4	FTC/TAF/COB/DRV
			2021-03-05	51	0	0	0.19	N/A	<20	477	987	0.5	FTC/TAF/COB/DRV
	411	M	2020-05-25	64	0	0	0.21	N/A	20	1352	717	1.9	FTC/TAF/COB/DRV
			2021-03-25	65	0	0	0.15	N/A	<20	939	592	1.6	FTC/TAF/COB/DRV
	412	M	2020-05-25	62	0	0	0.41	N/A	<20	675	613	1.1	FTC/TAF, EFV
			2021-01-25	62	0	1	0.22	N/A	<20	588	476	1.2	FTC/TAF/BIC
			2021-05-04	63	1	1	7.50	N/A	<20	689	761	0.9	FTC/TAF/BIC
	413	F	2020-05-25	52	0	0	0.20	N/A	20	1038	856	1.2	FTC/TDF/EVF
			2020-11-30	53	0	0	0.10	N/A	20	847	780	1.1	EF/FTC/TDF
			2021-03-16	53	0	0	0.12	N/A	20	751	512	1.5	FTC/TDF/EFV
	414	M	2020-05-26	73	0	0	0.12	N/A	<20	743	277	2.7	FTC/TAF/COB/EVG
			2021-04-13	74	0	0	0.07	N/A	<20	802	293	2.7	FTV/TAF/BIC
	415	M	2020-05-26	40	0	0	0.13	N/A	<20	466	311	1.5	FTC/TAF/BIC
			2021-01-19	41	0	0	0.09	N/A	<20	299	193	1.6	FTC/TAF/BIC
			2021-05-06	41	0	0	0.10	N/A	<20	347	225	1.5	FTC/TAF/BIC
	416	M	2020-05-26	36	0	0	0.63	N/A	<20	1320	870	1.5	FTC/TAF/COB/EVG
			2021-01-30	36	1	0	0.33	N/A	<20	986	733	1.3	FTC/TAF/COB/EVG
			2021-06-15	37	1	1	6.70	N/A	20	680	529	1.3	FTC/TAF/COB/EVG
	417	F	2020-05-26	42	0	0	0.37	N/A	<20	507	338	1.5	NVP, ABC/3TC
			2021-01-19	43	0	0	0.11	N/A	20	384	320	1.2	NVP, ABC/3TC
			2021-05-11	43	0	1	2.41	Neg.	20	409	310	1.3	NVP, ABC/3TC
	418	M	2020-05-26	50	0	0	0.15	N/A	<20	581	1084	0.5	ABC/3TC, NVP
			2020-11-16	50	0	0	0.04	N/A	<20	620	1158	0.5	ABC/3TC, NVP
			2021-03-02	51	0	0	0.11	N/A	<20	455	754	0.6	ABC/3TC, NVP
	420	F	2020-05-28	62	0	0	0.55	N/A	20	570	846	0.7	FTC/TAF/COB/EVG
			2021-02-02	62	0	1	8.37	Neg.	20	620	940	0.7	FTC/TAF/COB/EVG
			2021-05-18	63	0	1	5.05	Neg.	<20	426	586	0.7	FTC/TAF/COV/EVG
	421	M	2020-05-28	63	0	0	0.13	N/A	<20	936	516	1.8	FTC/TAF/BIC
			2021-01-19	63	0	0	0.10	N/A	<20	1006	484	2.1	FTC/TAF/BIC
			2021-04-13	63	0	0	0.08	N/A	<20	1002	626	1.6	FTC/TDF/COB/EVG
	422	F	2020-05-28	65	0	0	0.13	N/A	<20	805	677	1.2	ABC/3TC, RAL
			2021-02-16	66	0	0	0.09	N/A	<20	791	772	1.0	ABC/3TC/RAL
			2021-05-19	66	1	0	6.64	N/A	<20	625	447	1.4	ABC/3TC, RAL
	423	M	2020-06-08	38	0	0	0.16	N/A	<20	797	1157	0.7	ABC/3TC/DTG
			2021-06-29	39	0	1	6.70	Neg.	20	612	1200	0.5	ABC/3TC/DTG
	424	M	2020-06-08	50	0	0	0.10	N/A	20	1054	1165	0.9	FTC/TAF/RPV
			2021-02-16	50	0	0	0.07	N/A	<20	1030	1480	0.7	FTC/TAF/BIC
			2021-06-01	51	0	1	8.48	Neg.	20	1080	1290	0.8	FTC/TAF/BIC
	425	F	2020-06-08	42	0	0	0.13	N/A	<20	753	434	1.7	FTC/TAF/BIC
			2021-05-11	43	0	0	0.07	N/A	20	695	445	1.6	FTC/TAF/BIC
	426	F	2020-06-09	51	0	0	0.37	N/A	<20	1151	608	1.9	FTC/TAF/BIC
			2021-01-26	51	0	0	0.09	N/A	<20	1057	566	1.9	FTC/TDF, DRTV/r
			2021-05-04	51	0	1	1.94	Neg.	20	1170	617	1.9	3TC/DTG
	427	M	2020-06-09	52	0	0	0.44	N/A	<20	684	1226	0.6	FTC/TAF/BIC
			2021-02-09	53	0	0	0.09	N/A	<20	655	1133	0.6	FTC/TAF/BIC
			2021-06-08	53	0	1	8.16	Neg.	20	675	1047	0.6	FTC/TAF/BIC
	428	M	2020-06-09	69	0	0	0.14	N/A	<20	582	908	0.6	FTC/TAF/BIC
			2021-01-26	69	0	0	0.12	N/A	20	406	644	0.6	FTC/TAF/BIC
			2021-05-11	70	0	0	0.10	N/A	20	622	1185	0.5	FTC/TAF/BIC
	430	M	2020-06-22	42	0	0	0.09	N/A	<20	1109	1244	0.9	DRV, RTV, MVC, DTG
			2020-10-26	43	0	0	0.09	N/A	<20	1101	1166	0.9	DRV, RTV, DTG, MVC
			2021-03-08	43	0	0	0.13	N/A	<20	1240	1440	0.9	DRV, RTV, MVC, DTG
	431	F	2020-06-22	52	0	0	0.14	N/A	<20	444	348	1.3	FTC/TAF/BIC
			2021-02-09	52	0	0	0.07	N/A	20	499	410	1.2	FTC/TAF/BIC
			2021-05-10	52	0	0	0.07	N/A	<20	524	428	1.2	FTC/TAF/BIC
	433	M	2020-06-29	56	0	0	0.13	N/A	<20	1028	881	1.2	FTC/TDF/RPV
			2021-02-25	56	0	0	0.10	N/A	<20	941	727	1.3	FTC/TDF/RPV
			2021-05-31	56	0	1	7.64	Neg.	20	1004	1227	0.8	FTC/TDF/RPV
	434	M	2020-06-29	39	0	0	Neg.	N/A	<20	236	591	0.4	RAL, FTC/TDF
			2021-01-12	39	0	0	0.10	N/A	20	342	647	0.5	FTC/TDF, RAL
			2021-04-09	39	0	0	0.11	N/A	20	288	539	0.5	RAL, FTC/TDF
	435	M	2020-07-06	36	0	0	0.08	N/A	<20	827	1131	0.7	FTC/TAF/BIC
			2021-05-20	36	0	1	4.80	Neg.	20	857	1212	0.7	ABC/3TC, RAL
	436	M	2021-01-15	64	0	0	0.09	N/A	20	324	540	0.6	FTC/TAF/BIC
			2021-04-30	65	0	0	0.10	N/A	<20	386	802	0.5	FTC/TAF/BIC
	437	M	2020-06-23	62	0	0	0.27	N/A	<20	502	864	0.6	FTC/TAF/COB/EVG
			2021-01-28	63	0	0	0.19	N/A	<20	481	713	0.7	FTC/TAF/BIC
			2021-05-31	63	0	1	1.90	Neg.	<20	503	721	0.7	FTC/TAF/COB/EVG
	438	M	2020-06-25	50	0	0	0.14	N/A	20	235	738	0.3	FTC/TAF/BIC
			2021-01-28	51	0	0	0.07	N/A	20	225	704	0.3	FTC/TAF/BIC
			2021-05-20	64	0	1	0.09	N/A	<20	307	430	0.7	FTC/TAF/BIC
	439	M	2020-09-14	41	0	0	0.07	N/A	<20	1117	1117	1.0	RAL, FTC/TDF
			2021-01-28	41	0	1	3.07	N/A	<20	1300	1367	1.0	FTC/TAF/BIC
			2021-04-27	42	0	1	4.62	Neg.	<20	1066	1066	1.0	FTC/TAF, RAL
	440	M	2020-09-23	53	0	0	0.10	N/A	<20	1913	1554	1.2	FTC/TAF/COB/DRV
			2021-05-04	54	0	1	0.81	Neg.	<20	2240	1385	1.6	FTC/COB/DRV
	441	M	2020-08-24	43	0	0	0.10	N/A	20	295	432	0.7	FTC/TAF/BIC
			2021-02-01	44	0	0	0.16	N/A	20	393	571	0.7	FTC/TAF/BIC
			2021-05-03	44	0	1	0.10	N/A	20	445	598	0.7	FTC/TAF/BIC
	442	M	2021-02-02	49	0	0	0.08	N/A	<20	956	701	1.4	FTC/TAF/BIC
			2021-05-04	49	0	0	0.13	N/A	<20	891	721	1.2	FTC/TAF/BIC
	443	F	2021-02-02	66	0	0	0.07	N/A	40	912	321	2.8	RAL, FTC/TDF
			2021-06-08	66	0	1	7.25	Neg.	20	906	325	2.8	RAL, FTC/TDF
	444	M	2020-06-23	54	0	0	0.14	N/A	<20	1026	534	1.9	DRV, RTV, ABC, RAL
			2021-02-02	55	0	0	0.09	N/A	<20	1124	617	1.8	DRV, RTV, ABC, RAL
			2021-05-04	55	0	1	0.50	N/A	20	1172	586	2.0	DRV, RTV, ABC, RAL
	445	M	2020-06-24	42	0	0	0.18	N/A	<20	694	532	1.3	FTC/TDF, EFV
			2021-02-03	43	0	0	0.08	N/A	<20	673	505	1.3	FTC/TDF, EFV
			2021-06-09	43	0	1	7.41	Neg.	<20	603	459	1.3	FTC/TDF, EFV
	446	M	2021-02-03	60	0	0	0.06	Neg.	<20	897	772	1.2	FTC/TAF/BIC
			2021-06-28	60	0	1	2.01	Neg.	20	819	760	1.1	FTC/TAF/BIC
	448	M	2020-07-03	39	0	0	0.07	N/A	<20	546	563	1.0	FTC/TAF/BIC
			2021-02-05	39	0	0	0.08	N/A	20	644	624	1.0	FTC/TAF/BIC
			2021-05-07	39	0	1	0.12	N/A	20	450	450	1.0	FTC/TAF/BIC
	449	M	2021-02-05	29	0	0	0.68	N/A	<20	573	519	1.1	FTC/TDF, EFV
			2021-05-19	29	0	1	2.20	Neg.	<20	567	467	1.2	FTC/TDF, EFV
	450	M	2021-02-05	52	0	0	0.11	N/A	40	576	1415	0.4	FTC/TAF/BIC
			2021-05-07	52	0	1	0.91	Neg.	20	570	1595	0.4	FTC/TAF/BIC
	451	F	2020-08-26	39	0	0	0.06	N/A	20	142	1083	0.1	FTC/TAF/COB/DRV, DTG
			2021-02-05	39	0	0	0.08	N/A	2000	149	1208	0.1	FTC/TAF/COB/DRV, DTG
			2021-04-29	39	1	0	0.17	N/A	28000	136	1338	0.1	FTC/TAF/COB/DRV,DTG
	452	M	2021-02-05	45	0	0	0.31	N/A	20	814	1140	0.7	FTC/TAF/BIC
			2021-05-07	46	0	0	N/A	N/A	20	847	1581	0.5	FTC/TAF/BIC
	453	M	2021-02-08	28	0	0	0.22	N/A	<20	811	1182	0.7	TDF/FTC, DTG
			2021-05-04	28	1	0	1.26	N/A	20	656	875	0.7	FTC/TAF/BIC
	454	M	2021-02-08	67	0	0	0.20	N/A	<20	375	256	1.5	FTC/TAF/BIC
			2021-05-10	68	0	1	0.16	N/A	20	447	377	1.2	FTC/TAF/BIC
	455	F	2021-02-08	50	0	0	0.30	N/A	20	470	655	0.7	3TC/AZT, EFV
			2021-05-11	50	0	0	0.14	N/A	20	426	573	0.7	EFV, FTC/TDF
	456	F	2021-02-08	38	0	0	0.08	N/A	<20	965	861	1.1	FTC/TAF/BIC
			2021-05-04	38	0	0	0.20	N/A	20	938	938	1.0	FTC/TAF/BIC
	457	M	2020-09-09	47	0	0	0.11	N/A	<20	1593	2079	0.8	FTC/TDF, DTG
			2021-02-09	47	0	0	0.09	N/A	<20	1364	1781	0.8	DTG, FTC/TDF
			2021-06-08	48	0	1	1.88	Neg.	<20	1527	1848	0.8	FTC/TDF/DTG
	458	F	2020-06-25	61	0	0	0.16	N/A	<20	270	377	0.7	3TC, TDF, DRV, RTV
			2021-02-09	61	0	0	0.07	N/A	<20	225	313	0.7	3TC, TDF, DRV, RTV
			2021-05-18	62	0	0	0.09	N/A	<20	310	390	0.8	3TC/DTG, TDF
	459	M	2021-02-10	72	0	0	0.11	N/A	50	489	888	0.6	FTC/TDF, DTG
			2021-05-12	72	0	0	0.15	N/A	30	483	611	0.8	FTC/TDF, DTG
	460	M	2020-07-07	52	0	0	0.15	N/A	<20	421	745	0.6	FTC/TAF/BIC
			2021-02-11	52	0	0	0.09	N/A	<20	325	598	0.5	FTC/TAF/BIC
			2021-06-10	53	0	0	0.07	N/A	<20	359	594	0.6	FTC/TAF/BIC
	461	F	2021-02-11	44	0	1	2.08	Neg.	<20	550	1100	0.5	FTC/TAF/BIC
			2021-06-10	44	0	1	0.93	Neg.	<20	564	1069	0.5	FTC/TAF/BIC
	463	M	2021-02-24	54	0	0	0.11	N/A	170	264	832	0.3	FTC/TAF, DTG
			2021-04-14	54	0	0	0.09	N/A	20	347	423	0.8	FTC/TAF, DTG
	464	M	2020-08-27	62	0	0	0.09	N/A	130	67	97	0.7	DRV, COB, 3TC, DTG
			2021-02-11	63	0	0	0.08	N/A	20	47	88	0.5	DRV, COB, FTC, RAL
			2021-06-28	63	0	1	0.07	N/A	20	42	76	0.6	DRV, COB, FTC, RAL
	465	M	2020-06-26	47	0	0	0.47	N/A	<20	679	854	0.8	FTC/TAF/BIC
			2021-02-12	48	0	0	0.49	N/A	<20	668	961	0.7	FTC/TAF/BIC
			2021-06-11	48	0	1	6.74	Neg.	<20	720	1058	0.7	FTC/TAF/BIC
	466	F	2021-02-12	40	0	0	0.05	N/A	20	200	801	0.3	FTC/TAF/COB/EVG, DRV
			2021-06-25	50	0	1	8.11	Neg.	20	295	984	0.3	FTC/TAF/COB/EVG, DRV
	468	M	2020-07-13	34	0	0	0.09	N/A	<20	689	547	1.3	FTC/TAF/BIC
			2021-02-15	35	0	0	0.18	N/A	<20	1075	833	1.3	FTC/TAF/BIC
			2021-06-07	35	0	0	0.06	N/A	20	1087	759	1.4	FTC/TAF/BIC
	469	M	2021-02-15	72	0	0	0.17	N/A	<20	802	755	1.1	ATV, ABC/3TC
			2021-06-08	72	0	1	8.32	Neg.	20	910	550	1.7	ATV, ABC/3TC
	470	F	2021-02-16	42	0	0	0.21	N/A	<20	334	684	0.5	FTC/TAF/BIC
			2021-05-20	42	0	0	0.11	N/A	<20	355	661	0.5	FTC/TAF/BIC
	471	F	2021-02-18	43	0	0	0.20	N/A	<20	727	775	0.9	FTC/TAF/BIC
			2021-05-12	43	0	1	2.48	Neg.	20	680	598	1.1	FTC/TAF/BIC
	474	M	2021-06-08	59	0	1	6.08	Neg.	20	114	422	0.3	DRV, RTV, DTG, MVC, ABC/3TC
	476	M	2020-07-07	52	0	0	0.10	N/A	<20	902	727	1.2	ABC/3TC, RAL
			2021-03-16	53	0	0	0.09	N/A	<20	1373	1221	1.1	3TC/ABC/DTG
	477	M	2020-09-29	33	0	0	0.11	N/A	<20	813	906	0.9	FTC/TDF, DTG
			2021-03-17	34	0	1	1.70	Neg.	<20	637	572	1.1	FTC/TDF, DTG
	478	F	2021-03-17	49	0	1	0.13	N/A	20	1730	800	2.2	FTC/TDF, DTG
	479	M	2020-08-19	76	0	0	0.26	N/A	20	837	261	3.2	NVP, FTC/TAF
			2021-03-22	77	0	0	0.06	N/A	20	623	170	3.7	FTC/TAF, NVP
	480	M	2021-05-12	59	0	1	2.17	Neg.	<20	469	1143	0.4	FTC/TDF/RPV
	482	M	2020-06-24	53	0	0	0.15	N/A	<20	1244	812	1.5	FTC/TAF/RPV
			2021-04-06	53	0	1	0.52	N/A	20	1443	890	1.6	FTC/TAF/RPV
	483	M	2020-09-22	56	0	0	0.10	N/A	20	787	626	1.3	DTG, FTC/TAF
			2021-03-23	57	0	0	0.09	N/A	40	660	570	1.2	3TC/DTG
	484	M	2020-09-18	55	0	0	0.10	N/A	<20	1012	832	1.2	3TC/ABC/DTG
			2020-12-18	55	0	0	0.07	N/A	20	1121	1046	1.1	ABC/3TC/DTG
			2021-03-23	55	0	0	0.04	N/A	20	1186	1080	1.1	3TC/ABC/DTG
	485	M	2020-07-09	50	0	0	0.12	N/A	<20	884	740	1.2	ATV, COB, ETR, RAL
			2021-03-23	51	0	0	0.07	N/A	<20	718	795	0.9	ATV, COB, ETR, RAL
	491	M	2020-09-22	50	0	0	0.10	N/A	<20	449	532	0.8	DRV/r, ETR,RAL
			2021-01-25	50	0	0	0.08	N/A	20	443	475	0.9	DRV/r,ETR,RAL
			2021-05-04	50	1	0	7.19	N/A	<20	274	440	0.6	ETV, RAL, DRV, RTV
	492	F	2020-09-22	41	0	0	0.70	N/A	<20	471	333	1.4	DRV/r, FTC/TDF
			2021-01-26	41	0	0	0.51	N/A	<20	555	413	1.3	DRV/r, FTC/TDF
			2021-05-03	41	1	0	4.40	N/A	<20	505	379	1.3	FTC/TAF/COB/DRV, DTG
	493	F	2021-01-26	44	0	0	0.15	N/A	<20	546	677	0.8	EFV/FTC/TDF
			2021-05-11	44	1	0	0.70	N/A	<20	492	522	0.9	EFV/FTC/TDF
	495	F	2021-02-16	28	0	0	0.10	N/A	<20	257	138	1.7	FTC/TAF/BIC
			2021-05-11	28	0	0	0.55	N/A	<20	219	115	1.9	FTC/TAF/BIC
	496	M	2020-06-09	51	0	0	Neg.	N/A	<20	1132	1739	0.7	DRV/COB/FTC/TAF
			2020-12-18	51	0	0	0.08	N/A	<20	1290	1613	0.8	FTC/TAF/COB/DRV
			2021-06-10	52	0	1	7.16	Neg.	20	1443	1948	0.7	FTC/TAF/COB/DRV
	497	F	2020-07-22	46	0	0	0.05	N/A	<20	554	299	1.9	FTC/TAF/BIC
			2021-03-25	46	0	0	0.08	N/A	<20	543	328	1.7	FTC/TAF/BIC
	498	F	2020-07-02	49	0	0	0.08	N/A	<20	199	749	0.3	ABC/3TC/DTG
			2021-01-21	49	0	0	0.07	N/A	<20	297	735	0.4	ABC/3TC/DTG
			2021-04-06	49	0	0	0.10	N/A	<20	351	943	0.4	ABC/3TC/DTG
	499	F	2020-10-07	58	0	0	0.10	N/A	<20	789	418	1.9	FTC/TAF/COB/DRV
			2021-04-06	59	0	0	0.11	N/A	<20	786	471	1.7	FTC/TAF/COB/DRV
	500	M	2020-07-02	40	0	0	0.15	N/A	<20	815	514	1.6	DOR/TDF/3TC
			2021-04-06	41	0	0	0.26	N/A	<20	894	537	1.7	3TC/TAF/DOR
	501	M	2021-01-29	41	1	0	6.17	N/A	<20	51	101	0.5	FTC/TAF/BIC
			2021-04-07	41	1	0	5.00	N/A	20	44	84	0.5	FTC/TAF/BIC
	502	F	2021-01-08	75	0	0	0.08	N/A	5600	409	1498	0.3	DTG, FTC/TAF
			2021-04-07	75	0	0	0.08	N/A	20	649	1380	0.5	FTC/TAF, DTG
	503	M	2021-05-03	57	0	1	0.30	N/A	60	178	712	0.3	FTC/TDF, DTG
	504	F	2020-09-17	41	0	0	0.15	N/A	<20	459	442	1.0	FTC/TAF/BIC
			2021-01-11	41	0	0	0.13	N/A	20	458	458	1.0	FTC/TAF/BIC
			2021-04-08	42	0	0	0.14	N/A	20	447	418	1.1	RAL, FTC/TDF
	505	M	2020-07-09	34	0	0	0.11	N/A	<20	466	1207	0.4	FTC/TAF/COB/EVG
			2021-04-08	35	0	0	0.08	N/A	20	590	1078	0.5	FTC/TAF/COB/EVG
	506	M	2021-04-08	42	1	0	5.31	7.17	<20	406	584	0.7	ABC/3TC/DTG
	507	M	2020-09-17	34	0	0	0.10	N/A	<20	1035	1349	0.8	ABC/3TC/DTG
			2021-01-11	35	0	0	0.08	N/A	<20	1162	1196	1.0	ABC/3TC/DTG
			2021-04-08	35	0	0	0.08	N/A	<20	1029	1172	0.9	ABC/3TC/DTG
	508	M	2020-08-28	37	0	0	0.08	N/A	<20	646	561	1.2	FTC/TAF/BIC
			2021-04-09	38	0	0	0.10	Neg.	<20	645	575	1.1	FTC/TAF/BIC
	509	M	2020-09-22	52	0	0	0.10	N/A	<20	498	738	0.7	FTC/TAF/BIC
			2021-01-12	52	0	0	0.07	N/A	<20	606	815	0.7	FTC/TAF/BIC
			2021-04-09	52	0	0	0.11	N/A	<20	473	631	0.7	FTC/TAF/BIC
	510	M	2020-10-06	42	0	0	0.24	N/A	<20	868	599	1.4	FTC/TDF, DTG
			2021-04-13	43	1	0	1.40	N/A	20	708	578	1.2	FTC/TDF, DTG
	511	F	2020-10-20	20	0	0	0.08	N/A	9600	454	2237	0.2	FTC/TDF, DTG
			2021-04-14	20	0	0	0.16	N/A	<20	697	1370	0.5	FTC/TDF, DTG
	512	M	2021-04-14	21	0	0	0.08	N/A	<20	576	704	0.8	FTC/TDF, DTG
	513	M	2020-08-31	57	0	0	0.06	N/A	<20	967	787	1.2	FTC/TAF/BIC
			2021-04-19	58	0	1	0.05	N/A	<20	891	552	1.6	FTC/TAF/BIC
	520	M	2020-06-29	73	0	0	0.14	N/A	<20	482	495	1.0	FTC/TAF/BIC
			2021-01-20	74	0	0	0.09	N/A	<20	380	350	1.1	FTC/TAF/BIC
			2021-04-21	74	0	0	0.15	N/A	20	559	532	1.1	FTC/TAF/BIC
	521	M	2020-06-24	80	0	0	0.68	N/A	20	542	681	0.8	FTC/TAF/COB/DRV, DTG
			2021-01-26	81	0	0	0.25	N/A	20	570	742	0.8	FTC/TAF/COB/DRV, DTG
			2021-04-21	81	0	1	7.91	0.06	20	565	609	0.9	FTC/TAF/COB/DRV, DTG
	522	F	2020-11-11	31	0	0	0.05	N/A	<20	448	425	1.1	ABC/3TC, RAL
			2021-04-22	32	0	0	0.09	N/A	<20	359	359	1.0	ABC/3TC, RAL
	523	M	2020-06-29	70	0	0	0.49	N/A	<20	584	478	1.2	DRV, RTV, RAL, ETR
			2021-04-22	71	0	1	0.17	N/A	<20	628	693	0.9	DRV, RTV, RAL, ETR
	524	M	2020-09-25	53	0	0	0.10	N/A	20	699	617	1.1	FTC/TAF/BIC
			2021-01-22	53	0	0	0.12	N/A	<20	799	621	1.3	FTC/TAF/BIC
			2021-04-23	54	0	0	0.11	N/A	20	781	625	1.2	FTC/TAF/BIC
	525	F	2021-04-20	54	0	0	0.17	N/A	<20	847	588	1.4	FTC/TAF/COB/DRV
	526	M	2020-10-19	79	0	0	0.10	N/A	20	783	1314	0.6	FTC/TAF/BIC
			2021-03-25	80	0	1	7.85	Neg.	<20	795	1481	0.5	FTC/TAF/BIC
	532	M	2020-09-21	28	0	0	0.10	N/A	<20	662	519	1.3	FTC/TDF/RPV
			2021-03-23	28	1	0	1.25	N/A	<20	814	668	1.2	FTC/TDF/RPV
	533	F	2020-09-16	44	0	0	0.11	N/A	20	463	1236	0.4	FTC/TAF/BIC
			2020-12-17	45	0	0	0.12	N/A	20	370	883	0.4	FTC/TAF/BIC
			2021-03-23	45	0	0	0.12	N/A	20	534	1292	0.4	FTC/TDF/RPV
	534	M	2020-12-01	54	0	0	0.16	N/A	<20	1822	776	2.3	ABC/3TC, SQV, RTV
			2021-04-26	55	0	0	0.39	N/A	<20	1724	826	2.1	ABC/3TC, SQV, RTV
	535	F	2020-07-08	35	0	0	0.17	N/A	<20	195	1168	0.2	FTC/TAF/BIC
			2020-10-07	35	0	0	0.16	N/A	<20	299	1632	0.2	FTC/TAF/BIC
			2021-04-26	36	0	1	2.24	Neg.	<20	301	1223	0.2	FTC/TAF/BIC
	536	F	2020-09-17	42	0	0	0.10	N/A	1700	178	1052	0.2	ATV, RTV, FTC/TAF, RAL
			2021-04-27	43	0	0	0.09	N/A	150	206	1029	0.2	ATV, RTV, FTC/TAF, RAL
	537	M	2020-08-03	53	0	0	0.07	N/A	<20	632	949	0.7	FTC/TAF/BIC
			2021-04-20	54	0	0	0.07	N/A	<20	767	999	0.8	FTC/TAF/BIC
	538	M	2021-05-03	41	0	1	10.10	Neg.	<20	831	773	1.1	DOR, DTG, ABC
	539	F	2020-07-20	35	0	0	0.08	N/A	20	341	511	0.7	DRV, RTV, DTG, FTC
			2021-05-03	36	0	0	0.30	N/A	30	468	684	0.7	DRV, RTV, DTG, FTC
	540	M	2020-10-08	54	0	0	0.10	N/A	<20	626	504	1.2	FTC/TAF/BIC
			2021-05-04	54	0	0	0.11	N/A	<20	642	489	1.3	FTC/TAF/BIC
	541	M	2021-01-14	55	1	0	4.16	N/A	20	819	377	2.2	FTC/TAF/COB/EVG
			2021-05-06	55	1	0	2.00	N/A	20	837	386	2.2	FTC/TAF/COB/EVG
	542	M	2020-06-25	43	0	0	0.14	N/A	<20	486	619	0.8	LPV/RTV, ABC, 3TC
			2021-05-06	53	0	1	0.67	N/A	<20	472	601	0.8	DTG, ABC, 3TC
	543	M	2020-07-03	39	0	0	0.03	N/A	20	737	660	1.1	FTC/TAF/BIC
			2021-05-06	40	0	0	0.07	N/A	20	946	846	1.1	FTC/TAF/BIC
	544	M	2020-09-04	37	0	0	0.08	N/A	<20	1555	1059	1.5	FTC/TAF/BIC
			2021-05-10	37	0	0	0.07	N/A	<20	1801	986	1.8	FTC/TAF/BIC
	545	F	2021-01-07	39	0	0	0.21	N/A	<20	714	481	1.5	FTC/TDF, DTG
			2021-05-27	40	0	0	0.27	N/A	<20	683	569	1.2	FTC/TDF, DTG
	546	F	2020-09-21	61	0	0	0.46	N/A	20	435	1027	0.4	FTC/TDF, DTG
			2021-02-24	61	1	0	7.30	N/A	20	515	886	0.6	FTC/TDF, DTG
			2021-05-12	61	1	0	8.92	N/A	20	465	757	0.6	FTC/TDF, DTG
	547	F	2020-10-28	71	0	0	0.06	N/A	<20	794	624	1.3	FTC/TDF, DTG
			2021-05-12	71	0	0	0.13	N/A	<20	860	620	1.4	3TC/DTG
	548	M	2020-08-27	41	0	0	0.08	N/A	<20	891	564	1.6	FTC/TAF/COB/EVG
			2021-05-17	42	0	0	0.57	N/A	<20	1008	695	1.5	FTC/TAF/COB/EVG
	549	M	2020-06-23	56	0	0	0.18	N/A	<20	527	545	1.0	FTC/TAF, EFV
			2020-12-08	56	0	0	0.10	N/A	<20	373	387	1.0	FTC/TAF, EFV
			2021-05-18	57	0	1	9.72	Neg.	<20	420	526	0.8	FTC/TAF, EFV
	550	M	2021-01-13	37	0	0	0.16	N/A	20	841	501	1.7	FTC/TAF/BIC
			2021-05-19	38	0	0	0.39	Neg.	20	849	425	2.0	FTC/TAF/BIC
	551	F	2020-08-21	41	0	0	0.14	N/A	20	281	953	0.3	FTC/TAF/BIC
			2021-02-18	41	0	0	0.08	N/A	<20	276	677	0.4	FTC/TAF/BIC
			2021-05-20	41	0	0	0.70	N/A	20	345	690	0.5	FTC/TAF/BIC
	552	M	2020-07-15		0	0	0.09	N/A	<20	625	1006	0.6	FTC/TAF/COB/EVG
			2021-02-08	52	1	0	6.92	N/A	<20	360	480	0.8	FTC/TAF/BIC
			2021-05-25	52	1	0	4.00	N/A	<20	341	458	0.7	FTC/TAF/BIC
	553	M	2020-06-30	62	0	0	0.15	N/A	80	774	1024	0.8	DTG/RPV, 3TC, TDF
			2021-02-09	63	0	0	0.10	N/A	20	435	1015	0.4	3TC/DTG, TDF
			2021-05-10	63	0	0	0.08	N/A	40	508	993	0.5	3TC/DTG, TDF
	554	M	2021-06-07	51	0	0	0.08	N/A	20	464	667	0.7	ATV, COB, FTC/TDF
	555	M	2021-02-23	54	0	1	0.08	N/A	20	752	1009	0.7	FTC/ATF/BIC
			2021-06-07	54	0	1	0.90	Neg.	30	738	1107	0.7	FTC/TAF/BIC
	556	F	2021-06-08	56	0	0	0.07	N/A	30	801	595	1.3	DTG, ABC/3TC
	557	M	2020-10-07	37	0	0	0.10	N/A	<20	759	1175	0.6	FTC/TAF/BIC
			2021-05-19	37	0	0	0.10	N/A	<20	822	1097	0.7	FTC/TAF/BIC
	558	M	2020-10-02	53	0	0	0.10	N/A	20	549	955	0.6	FTC/TAF/BIC
			2021-06-09	53	0	1	0.88	N/A	<20	580	869	0.7	FTC/TAF/BIC
	559	M	2020-08-28	28	0	0	0.14	N/A	20	1196	1465	0.8	FTC/TDF, DTG
			2020-11-11	28	0	0	0.17	N/A	<20	1186	2048	0.6	FTC/TDF, DTG
			2021-06-21	28	0	1	0.54	N/A	20	687	1159	0.6	FTC/TDF/DTG
	561	M	2020-06-26	57	0	0	0.19	N/A	<20	899	205	4.4	FTC/TAF/BIC
			2021-02-26	58	0	0	0.15	N/A	<20	760	197	3.9	FTC/TAF/BIC
			2021-06-25	58	0	1	8.55	Neg.	<20	733	177	4.1	FTC/TAF/BIC
	562	M	2020-06-30	36	0	0	0.15	N/A	<20	1515	1359	1.1	ABC/3TC/DTG
			2021-06-28	37	0	1	6.95	Neg.	20	1488	1410	1.1	ABC/3TC/DTG
	563	M	2020-06-30	46	0	0	0.20	N/A	<20	933	264	3.5	FTC/TDF/EFV
			2021-06-28	47	0	1	5.50	Neg.	20	1240	389	3.2	ABC/3TC/DTG
	564	F	2021-05-19	25	1	0	7.31	N/A	20	197	304	0.6	DTG, FTC/TDF
	570	F	2020-08-24	42	0	0	0.09	N/A	90	324	1578	0.2	ABC/3TC/DTG
			2021-01-18	42	0	0	0.14	N/A	20	229	930	0.2	ABC/3TC/DTG
			2021-04-12	42	0	0	0.09	N/A	20	254	897	0.3	ABC/3TC/DTG
	571	M	2020-06-23	45	0	0	0.18	N/A	20	551	464	1.2	FTC/TAF/BIC
			2021-01-12	45	0	0	0.09	N/A	30	528	423	1.3	FTC/TAF/BIC
			2021-04-12	45	0	0	0.13	N/A	30	670	481	1.4	FTC/TAF/BIC
	573	F	2021-04-09	35	0	0	0.33	N/A	20	368	1197	0.3	3TC/DTG
	574	M	2021-04-07	56	0	0	0.16	N/A	50	201	2452	0.1	ABC, DTG, TPV, RTV
	575	M	2021-06-01	65	0	0	0.06	N/A	<20	218	155	1.4	FTC/TAF/BIC
	576	M	2021-01-22	37	0	0	0.06	N/A	<20	1373	839	1.6	FTC/TDF, DTG
			2021-04-16	37	0	0	0.09	N/A	<20	1097	627	1.7	FTC/TDF, DTG
	577	F	2021-06-28	43	0	0	0.07	N/A	20	197	432	0.5	FTC/TDF, DTG
	584	F	2021-04-27	57	0	0	0.13	N/A	<20	893	1211	0.7	FTC/TAF/COB/DRV
	586	M	2020-09-09	40	0	0	0.06	N/A	20	397	1191	0.3	FTC/TAF/COB/EVG
			2021-05-31	40	1	0	3.05	N/A	20	393	1023	0.4	FTC/TAF/BIC
	590	F	2021-06-09	46	0	0	0.04	N/A	100000	254	863	0.3	/
	592	M	2021-05-31	40	1	1	8.85	N/A	290	830	1851	0.4	DTG, FTC/TDF
	593	M	2021-02-23	31	0	0	0.29	N/A	<20	800	622	1.3	DTG/3TC
			2021-05-31	32	0	0	0.22	N/A	<20	692	443	1.6	ABC/3TC/DTG
	595	M	2020-07-09	48	0	0	0.13	N/A	<20	937	583	1.6	FTC/TAF/BIC
			2021-06-29	49	0	0	0.09	N/A	<20	1193	742	1.6	FTC/TAF/BIC
	603	F	2021-02-24	31	1	0	2.16	N/A	<20	946	473	2.0	FTC/TDF
			2021-05-17	32	1	0	1.39	N/A	<20	856	419	2.0	FTC/TDF
	605	M	2021-04-14	62	0	0	0.18	N/A	20	1061	1382	0.8	FTC/TAF/BIC
	607	F	2021-05-03	31	1	0	1.60	N/A	13000	224	458	0.5	/
	609	M	2020-06-23	58	0	0	0.14	N/A	<20	806	765	1.1	FTC/TAF/BIC
			2020-12-10	58	0	0	0.10	N/A	20	571	772	0.7	FTC/TAF/BIC
			2021-06-30	59	0	1	0.09	N/A	<20	553	884	0.6	FTC/TAF/BIC
	611	M	2021-06-17	51	0	0	0.20	N/A	1000	123	616	0.2	DTG, FTC/TAF
	615	F	2020-07-01	55	0	0	0.47	N/A	<20	806	439	1.8	FTC/TAF/BIC
			2021-04-13	56	0	0	0.22	N/A	<20	697	425	1.6	FTC/TAF/BIC
	616	M	2020-10-07	24	0	0	0.10	N/A	<20	1167	905	1.3	FTC/TAF/BIC
			2021-05-07	25	0	0	0.09	N/A	20	1091	673	1.6	FTC/TAF/BIC
	619	M	2020-06-22	48	0	0	0.13	N/A	50	163	1011	0.2	FTC/TAF/BIC
			2021-06-28	49	0	1	0.17	N/A	20	208	987	0.2	FTC/TAF/BIC
	624	M	2020-07-07	31	0	0	0.11	N/A	<20	1008	1144	0.9	FTC/TAF/BIC
			2021-04-13	32	0	0	0.08	N/A	20	1036	984	1.1	FTC/TAF/BIC
	627	M	2020-11-02	54	0	0	0.05	N/A	<20	1325	560	2.4	FTC/TAF, EFV
			2021-06-01	55	0	0	0.07	N/A	<20	1113	492	2.3	FTC/TAF, EFV
	Median			50					<20	665	670	1.0
	IQR			40-57					<20-20	453-865	502-930	0.6-1.4
	Range			16-86					<20-140000	51-1913	65-2757	0.1-4.4
	F: Female, M: Male, Neg.: Negative, 0: No, 1: Yes, N/A: None available, Vaccination: COVID-19 vaccination. NCP: Nucleocapsid. Median, IQR and Range are calculated based on data from the first visit of the respective patient.
